# Supplementary material for: What’s the catch? Profiling the benefits and costs associated with marine protected areas and displaced fishing in the Scotia Sea
Source: PLoS One. 2020 Aug 12;15(8):e0237425. doi: 10.1371/journal.pone.0237425 (PMC7423141; doi:10.1371/journal.pone.0237425)
Supplement: S1 Dataset — j,s, decomposed to the open and closed areas of the original SSMU. (XLSX) [file pone.0237425.s012.xlsx]

## Sheet: Directions
TO UPDATE FORAGING FROM TRACKING DATA
1. Sum tracking data for total by SSMU - add to "Foraging matrix" that will be included in KPFM2 input
2. Determine proportions for input into the wrapper that decomposes SSMUs to open and closed areas by dividing foraging data by total for the open and closed portions of each SSMU --> Proportions table
	2a. NB: If there is no foraging in these areas (Foraging Matrix = NA), or the SSMU is not divided into open/closed, this is 1 to avoid removing any data if this is in error (NA or 0 would change outcome), but in gray text for NAs
3. Add back in SSMUs and BTs that are not updated to both Foraging Matrix and Proportions table (grey boxes)
	3a. If these need to be updated to open and closed areas but no new foraging information is available, assume foraging random/even across SSMU and use proportion of area to determine proportion foraging for the open and closed portions of the SSMU
4. Update KPFM2 SSMU input with the new Foraging Matrices, and use Proportions table for the wrapper so that the foraging used in the model reflects the tracking data.
SUMMARY OF RESULTING INPUTS FOR THE MODEL
(1) New foraging matrices based on tracking data for the KPMF2 model
(2) The proportions for the wrapper that decomposes the foraging matrix inputs to the open and closed aspects of each SSMU

## Sheet: Whales_Summer
Whales: Summer (season 1)				NB: This matrix has been updated to inlcude all SSMUs using previous foraging matrices
																												US 10
Domain 1 MPA
SSMU		APPA	APPA	APW	APW	APDPW	APDPW	APDPE	APDPE	APBSW	APBSW	APBSE	APBSE	APEI	APEI	APE	APE	SOPA	SOPA	SOW	SOW	SONE	SONE	SOSE	SOSE			SSMU		APPA	APPA	APW	APW	APDPW	APDPW	APDPE	APDPE	APBSW	APBSW	APBSE	APBSE	APEI	APE	APE	SOPA	SOPA	SOW	SONE	SOSE
	PIXEL	APPA	3 + 4A	APW	4A	APDPW	4A	APDPE	4A	APBSW	4A	APBSE	4A	APEI	4A	APE	4A	SOPA	SOISS	SOW	5A	SONE	5A	SOSE	5A				PIXEL	APPA	US 10	APW	US 10	APDPW	US 10	APDPE	US 10	APBSW	US 10	APBSE	US 10	APEI	APE	US 10	SOPA	SOISS	SOW	SONE	SOSE
APPA	APPA	0.1727	0.0341029	0.152305	0.37614	0.00503006	0.0328751	0.00162694	0.0042358	0.0768151	0.0998746	0.016297	0.00735297	0.000152787	9.07172e-05	0.00575816	0.00248279	0	0.0121609	0	0	0	0	0	0			APPA	APPA	0.0459213	0.160432	0.0387253	0.490787	0.0253155	0.0125428	0.000694072	0.00515768	0.0444003	0.131731	0.012965	0.0106454	0.000243048	0.0082112	9.05472e-05	0	0.0121381	0	0	0
APPA	3+4A	0	0	0	0	0	0	0	0	0	0	0	0	0	0	0	0	0	0	0	0	0	0	0	0			APPA	US 10	0	0	0	0	0	0	0	0	0	0	0	0	0	0	0	0	0	0	0	0
APW	APW	0	0	0	0	0	0	0	0	0	0	0	0	0	0	0	0	0	0	0	0	0	0	0	0			APW	APW	0	0	0	0	0	0	0	0	0	0	0	0	0	0	0	0	0	0	0	0
APW	4A	0	0	0	0	0	0	0	0	0	0	0	0	0	0	0	0	0	0	0	0	0	0	0	0			APW	US 10	0	0	0	0	0	0	0	0	0	0	0	0	0	0	0	0	0	0	0	0
APDPW	APDPW	0	0	0	0	0	0	0	0	0	0	0	0	0	0	0	0	0	0	0	0	0	0	0	0			APDPW	APDPW	0	0	0	0	0	0	0	0	0	0	0	0	0	0	0	0	0	0	0	0
APDPW	4A	0	0	0	0	0	0	0	0	0	0	0	0	0	0	0	0	0	0	0	0	0	0	0	0			APDPW	US 10	0	0	0	0	0	0	0	0	0	0	0	0	0	0	0	0	0	0	0	0
APDPE	APDPE	0	0	0	0	0	0	0	0	0	0	0	0	0	0	0	0	0	0	0	0	0	0	0	0			APDPE	APDPE	0	0	0	0	0	0	0	0	0	0	0	0	0	0	0	0	0	0	0	0
APDPE	4A	0	0	0	0	0	0	0	0	0	0	0	0	0	0	0	0	0	0	0	0	0	0	0	0			APDPE	US 10	0	0	0	0	0	0	0	0	0	0	0	0	0	0	0	0	0	0	0	0
APBSW	APBSW	0	0	0	0	0	0	0	0	0	0	0	0	0	0	0	0	0	0	0	0	0	0	0	0			APBSW	APBSW	0	0	0	0	0	0	0	0	0	0	0	0	0	0	0	0	0	0	0	0
APBSW	4A	0	0	0	0	0	0	0	0	0	0	0	0	0	0	0	0	0	0	0	0	0	0	0	0			APBSW	US 10	0	0	0	0	0	0	0	0	0	0	0	0	0	0	0	0	0	0	0	0
APBSE	APBSE	0	0	0	0	0	0	0	0	0	0	0	0	0	0	0	0	0	0	0	0	0	0	0	0			APBSE	APBSE	0	0	0	0	0	0	0	0	0	0	0	0	0	0	0	0	0	0	0	0
APBSE	4A	0	0	0	0	0	0	0	0	0	0	0	0	0	0	0	0	0	0	0	0	0	0	0	0			APBSE	US 10	0	0	0	0	0	0	0	0	0	0	0	0	0	0	0	0	0	0	0	0
APEI	APEI	0	0	0	0	0	0	0	0	0	0	0	0	0	0	0	0	0	0	0	0	0	0	0	0			APEI	APEI	0	0	0	0	0	0	0	0	0	0	0	0	0	0	0	0	0	0	0	0
APEI	4A	0	0	0	0	0	0	0	0	0	0	0	0	0	0	0	0	0	0	0	0	0	0	0	0			APE	APE	0	0	0	0	0	0	0	0	0	0	0	0	0	0	0	0	0	0	0	0
APE	APE	0	0	0	0	0	0	0	0	0	0	0	0	0	0	0	0	0	0	0	0	0	0	0	0			APE	US 10	0	0	0	0	0	0	0	0	0	0	0	0	0	0	0	0	0	0	0	0
APE	4A	0	0	0	0	0	0	0	0	0	0	0	0	0	0	0	0	0	0	0	0	0	0	0	0
Foraging matrix																												Foraging matrix
		APPA	APW	APDPW	APDPE	APBSW	APBSE	APEI	APE	SOPA	SOW	SONE	SOSE	SGPA	SGW	SGE	BT1	BT2	BT3											APPA	APW	APDPW	APDPE	APBSW	APBSE	APEI	APE	SOPA	SOW	SONE	SOSE	SGPA	SGW	SGE	BT1	BT2	BT3
1	APPA	0.206803	0.528445	0.0379051	0.00586275	0.17669	0.02365	0.000243504	0.00824094	0.0121609	0	0	0	0	0	0	0	0	0	1								1	APPA	0.206353	0.529512	0.0378583	0.00585176	0.176131	0.0236104	0.000243048	0.00830174	0.0121381	0	0	0	0	0	0	0	0	0
2	APW	NA	NA	NA	NA	NA	NA	NA	NA	NA	NA	NA	NA	NA	NA	NA	NA	NA	NA									2	APW	NA	NA	NA	NA	NA	NA	NA	NA	NA	NA	NA	NA	NA	NA	NA	NA	NA	NA
3	APDPW	NA	NA	NA	NA	NA	NA	NA	NA	NA	NA	NA	NA	NA	NA	NA	NA	NA	NA									3	APDPW	NA	NA	NA	NA	NA	NA	NA	NA	NA	NA	NA	NA	NA	NA	NA	NA	NA	NA
4	APDPE	NA	NA	NA	NA	NA	NA	NA	NA	NA	NA	NA	NA	NA	NA	NA	NA	NA	NA									4	APDPE	NA	NA	NA	NA	NA	NA	NA	NA	NA	NA	NA	NA	NA	NA	NA	NA	NA	NA
5	APBSW	NA	NA	NA	NA	NA	NA	NA	NA	NA	NA	NA	NA	NA	NA	NA	NA	NA	NA									5	APBSW	NA	NA	NA	NA	NA	NA	NA	NA	NA	NA	NA	NA	NA	NA	NA	NA	NA	NA
6	APBSE	NA	NA	NA	NA	NA	NA	NA	NA	NA	NA	NA	NA	NA	NA	NA	NA	NA	NA									6	APBSE	NA	NA	NA	NA	NA	NA	NA	NA	NA	NA	NA	NA	NA	NA	NA	NA	NA	NA
7	APEI	NA	NA	NA	NA	NA	NA	NA	NA	NA	NA	NA	NA	NA	NA	NA	NA	NA	NA									7	APEI	NA	NA	NA	NA	NA	NA	NA	NA	NA	NA	NA	NA	NA	NA	NA	NA	NA	NA
8	APE	NA	NA	NA	NA	NA	NA	NA	NA	NA	NA	NA	NA	NA	NA	NA	NA	NA	NA									8	APE	NA	NA	NA	NA	NA	NA	NA	NA	NA	NA	NA	NA	NA	NA	NA	NA	NA	NA
9	SOPA	0	0	0	0	0	0	0	0	0.4338	0.0083	0.0055	0.008	0.493	0.0226	0.0288	0	0	0	1								9	SOPA	0	0	0	0	0	0	0	0	0.4338	0.0083	0.0055	0.008	0.493	0.0226	0.0288	0	0	0
10	SOW	NA	NA	NA	NA	NA	NA	NA	NA	NA	NA	NA	NA	NA	NA	NA	NA	NA	NA									10	SOW	NA	NA	NA	NA	NA	NA	NA	NA	NA	NA	NA	NA	NA	NA	NA	NA	NA	NA
11	SONE	NA	NA	NA	NA	NA	NA	NA	NA	NA	NA	NA	NA	NA	NA	NA	NA	NA	NA									11	SONE	NA	NA	NA	NA	NA	NA	NA	NA	NA	NA	NA	NA	NA	NA	NA	NA	NA	NA
12	SOSE	NA	NA	NA	NA	NA	NA	NA	NA	NA	NA	NA	NA	NA	NA	NA	NA	NA	NA									12	SOSE	NA	NA	NA	NA	NA	NA	NA	NA	NA	NA	NA	NA	NA	NA	NA	NA	NA	NA
13	SGPA	NA	NA	NA	NA	NA	NA	NA	NA	NA	NA	NA	NA	NA	NA	NA	NA	NA	NA									13	SGPA	NA	NA	NA	NA	NA	NA	NA	NA	NA	NA	NA	NA	NA	NA	NA	NA	NA	NA
14	SGW	NA	NA	NA	NA	NA	NA	NA	NA	NA	NA	NA	NA	NA	NA	NA	NA	NA	NA									14	SGW	NA	NA	NA	NA	NA	NA	NA	NA	NA	NA	NA	NA	NA	NA	NA	NA	NA	NA
15	SGE	NA	NA	NA	NA	NA	NA	NA	NA	NA	NA	NA	NA	NA	NA	NA	NA	NA	NA									15	SGE	NA	NA	NA	NA	NA	NA	NA	NA	NA	NA	NA	NA	NA	NA	NA	NA	NA	NA
Proportions		check:	1		1		1		1		1		1		1		1		1		0		0		0			Proportions		check:	1		1		1		1		1		1				1		0	0	0
SSMU		APPA	APPA	APW	APW	APDPW	APDPW	APDPE	APDPE	APBSW	APBSW	APBSE	APBSE	APEI	APEI	APE	APE	SOPA	SOPA	SOW	SOW	SONE	SONE	SOSE	SOSE	SGPA		SSMU		APPA	APPA	APW	APW	APDPW	APDPW	APDPE	APDPE	APBSW	APBSW	APBSE	APBSE	APEI	APE	APE	SOPA	SOPA	SOW	SONE	SOSE
	PIXEL	APPA	3 + 4A	APW	4A	APDPW	4A	APDPE	4A	APBSW	4A	APBSE	4A	APEI	4A	APE	4A	SOPA	SOISS	SOW	5A	SONE	5A	SOSE	5A	SGPA			PIXEL	APPA	US 10	APW	US 10	APDPW	US 10	APDPE	US 10	APBSW	US 10	APBSE	US 10	APEI	APE	US 10	SOPA	SOISS	SOW	SONE	SOSE
APPA	APPA	0.835095	0.164905	0.288213	0.711787	0.132701	0.867299	0.277506	0.722494	0.434746	0.565254	0.689091	0.310909	0.627451	0.372549	0.698725	0.301275	0	1	0	0	0	0	0	0	0		APPA	APPA	0.222538	0.777462	0.0731338	0.926866	0.668691	0.331309	0.118609	0.881391	0.252086	0.747914	0.549123	0.450877	1	0.989093	0.010907	0	1	0	0	0
APPA	3+4A	1	1	1	1	1	1	1	1	1	1	1	1	1	1	1	1	1	1	1	1	1	1	1	1	1		APPA	US 10	0	0	0	0	0	0	0	0	0	0	0	0	0	0	0	0	0	0	0	0
APW	APW	1	1	1	1	1	1	1	1	1	1	1	1	1	1	1	1	1	1	1	1	1	1	1	1	1		APW	APW	1	1	1	1	1	1	1	1	1	1	1	1	1	1	1	1	1	1	1	1
APW	4A	1	1	1	1	1	1	1	1	1	1	1	1	1	1	1	1	1	1	1	1	1	1	1	1	1		APW	US 10	1	1	1	1	1	1	1	1	1	1	1	1	1	1	1	1	1	1	1	1
APDPW	APDPW	1	1	1	1	1	1	1	1	1	1	1	1	1	1	1	1	1	1	1	1	1	1	1	1	1		APDPW	APDPW	1	1	1	1	1	1	1	1	1	1	1	1	1	1	1	1	1	1	1	1
APDPW	4A	1	1	1	1	1	1	1	1	1	1	1	1	1	1	1	1	1	1	1	1	1	1	1	1	1		APDPW	US 10	1	1	1	1	1	1	1	1	1	1	1	1	1	1	1	1	1	1	1	1
APDPE	APDPE	1	1	1	1	1	1	1	1	1	1	1	1	1	1	1	1	1	1	1	1	1	1	1	1	1		APDPE	APDPE	1	1	1	1	1	1	1	1	1	1	1	1	1	1	1	1	1	1	1	1
APDPE	4A	1	1	1	1	1	1	1	1	1	1	1	1	1	1	1	1	1	1	1	1	1	1	1	1	1		APDPE	US 10	1	1	1	1	1	1	1	1	1	1	1	1	1	1	1	1	1	1	1	1
APBSW	APBSW	1	1	1	1	1	1	1	1	1	1	1	1	1	1	1	1	1	1	1	1	1	1	1	1	1		APBSW	APBSW	1	1	1	1	1	1	1	1	1	1	1	1	1	1	1	1	1	1	1	1
APBSW	4A	1	1	1	1	1	1	1	1	1	1	1	1	1	1	1	1	1	1	1	1	1	1	1	1	1		APBSW	US 10	1	1	1	1	1	1	1	1	1	1	1	1	1	1	1	1	1	1	1	1
APBSE	APBSE	1	1	1	1	1	1	1	1	1	1	1	1	1	1	1	1	1	1	1	1	1	1	1	1	1		APBSE	APBSE	1	1	1	1	1	1	1	1	1	1	1	1	1	1	1	1	1	1	1	1
APBSE	4A	1	1	1	1	1	1	1	1	1	1	1	1	1	1	1	1	1	1	1	1	1	1	1	1	1		APBSE	US 10	1	1	1	1	1	1	1	1	1	1	1	1	1	1	1	1	1	1	1	1
APEI	APEI	1	1	1	1	1	1	1	1	1	1	1	1	1	1	1	1	1	1	1	1	1	1	1	1	1		APEI	APEI	1	1	1	1	1	1	1	1	1	1	1	1	1	1	1	1	1	1	1	1
APEI	4A	1	1	1	1	1	1	1	1	1	1	1	1	1	1	1	1	1	1	1	1	1	1	1	1	1		APE	APE	1	1	1	1	1	1	1	1	1	1	1	1	1	1	1	1	1	1	1	1
APE	APE	1	1	1	1	1	1	1	1	1	1	1	1	1	1	1	1	1	1	1	1	1	1	1	1	1		APE	US 10	1	1	1	1	1	1	1	1	1	1	1	1	1	1	1	1	1	1	1	1
APE	4A	1	1	1	1	1	1	1	1	1	1	1	1	1	1	1	1	1	1	1	1	1	1	1	1	1		SOPA	SOPA	0	0	0	0	0	0	0	0	0	0	0	0	0	0	0	0.8847	0.1153	1	1	1
SOPA	SOPA	0	0	0	0	0	0	0	0	0	0	0	0	0	0	0	0	0.8847	0.1153	0.8898	0.1102	0.6838	0.3162	0.7118	0.2882	1		SOPA	SOISS	0	0	0	0	0	0	0	0	0	0	0	0	0	0	0	0.8847	0.1153	1	1	1
SOPA	SOISS	0	0	0	0	0	0	0	0	0	0	0	0	0	0	0	0	0.8847	0.1153	0.8898	0.1102	0.6838	0.3162	0.7118	0.2882	1		SOW	SOW	1	1	1	1	1	1	1	1	1	1	1	1	1	1	1	1	1	1	1	1
SOW	SOW	1	1	1	1	1	1	1	1	1	1	1	1	1	1	1	1	1	1	1	1	1	1	1	1	1		SONE	SONE	1	1	1	1	1	1	1	1	1	1	1	1	1	1	1	1	1	1	1	1
SOW	5A	1	1	1	1	1	1	1	1	1	1	1	1	1	1	1	1	1	1	1	1	1	1	1	1	1		SOSE	SOSE	1	1	1	1	1	1	1	1	1	1	1	1	1	1	1	1	1	1	1	1
SONE	SONE	1	1	1	1	1	1	1	1	1	1	1	1	1	1	1	1	1	1	1	1	1	1	1	1	1		SGPA	SGPA	1	1	1	1	1	1	1	1	1	1	1	1	1	1	1	1	1	1	1	1
SONE	5A	1	1	1	1	1	1	1	1	1	1	1	1	1	1	1	1	1	1	1	1	1	1	1	1	1		SGW	SGW	1	1	1	1	1	1	1	1	1	1	1	1	1	1	1	1	1	1	1	1
SOSE	SOSE	1	1	1	1	1	1	1	1	1	1	1	1	1	1	1	1	1	1	1	1	1	1	1	1	1		SGE	SGE	1	1	1	1	1	1	1	1	1	1	1	1	1	1	1	1	1	1	1	1
SOSE	5A	1	1	1	1	1	1	1	1	1	1	1	1	1	1	1	1	1	1	1	1	1	1	1	1	1
SGPA	SGPA	1	1	1	1	1	1	1	1	1	1	1	1	1	1	1	1	1	1	1	1	1	1	1	1	1
SGW	SGW	1	1	1	1	1	1	1	1	1	1	1	1	1	1	1	1	1	1	1	1	1	1	1	1	1
SGE	SGE	1	1	1	1	1	1	1	1	1	1	1	1	1	1	1	1	1	1	1	1	1	1	1	1	1
[truncated: 4 more columns]

## Sheet: Whales_Winter
Whales: Winter (season 2)
Domain 1 MPA																																		US10
SSMU		APPA	APPA	APW	APW	APDPW	APDPW	APDPE	APDPE	APBSW	APBSW	APBSE	APBSE	APEI	APEI	APE	APE	SOPA	SOPA	SOW	SOW	SONE	SONE	SOSE	SOSE	SGPA	SGW	SGE	BT1	BT2	BT3			SSMU		APPA	APPA	APW	APW	APDPW	APDPW	APDPE	APDPE	APBSW	APBSW	APBSE	APBSE	APEI	APE
	PIXEL	APPA	3 + 4A	APW	4A	APDPW	4A	APDPE	4A	APBSW	4A	APBSE	4A	APEI	4A	APE	4A	SOPA	SOISS	SOW	5A	SONE	5A	SOSE	5A	SGPA	SGW	SGE	Bt1	BT2	BT3				PIXEL	APPA	US 10	APW	US 10	APDPW	US 10	APDPE	US 10	APBSW	US 10	APBSE	US 10	APEI	APE
APPA	APPA	0.172078	0.0733062	0.0627337	0.193935	0	0	0	0	0.0178157	0.0489501	0.0165138	0.000664271	0.000660033	0.000305571	0.00208581	0	0.0539393	0.051177	0	0	0	0	0	0	0.0134132	0	0	0.246654	0.0134187	0.0323501			APPA	APPA	0.0255617	0.219443	0.00592971	0.251795	0	0	0	0	0.0234801	0.0432524	0.0158258	0.00132656	0.000964161	0.00208269
APPA	3+4A	0	0	0	0	0	0	0	0	0	0	0	0	0	0	0	0	0	0	0	0	0	0	0	0	0	0	0	0	0	0			APPA	US 10	0	0	0	0	0	0	0	0	0	0	0	0	0	0
APW	APW	0	0	0	0	0	0	0	0	0	0	0	0	0	0	0	0	0	0	0	0	0	0	0	0	0	0	0	0	0	0			APW	APW	0	0	0	0	0	0	0	0	0	0	0	0	0	0
APW	4A	0	0	0	0	0	0	0	0	0	0	0	0	0	0	0	0	0	0	0	0	0	0	0	0	0	0	0	0	0	0			APW	US 10	0	0	0	0	0	0	0	0	0	0	0	0	0	0
APDPW	APDPW	0	0	0	0	0	0	0	0	0	0	0	0	0	0	0	0	0	0	0	0	0	0	0	0	0	0	0	0	0	0			APDPW	APDPW	0	0	0	0	0	0	0	0	0	0	0	0	0	0
APDPW	4A	0	0	0	0	0	0	0	0	0	0	0	0	0	0	0	0	0	0	0	0	0	0	0	0	0	0	0	0	0	0			APDPW	US 10	0	0	0	0	0	0	0	0	0	0	0	0	0	0
APDPE	APDPE	0	0	0	0	0	0	0	0	0	0	0	0	0	0	0	0	0	0	0	0	0	0	0	0	0	0	0	0	0	0			APDPE	APDPE	0	0	0	0	0	0	0	0	0	0	0	0	0	0
APDPE	4A	0	0	0	0	0	0	0	0	0	0	0	0	0	0	0	0	0	0	0	0	0	0	0	0	0	0	0	0	0	0			APDPE	US 10	0	0	0	0	0	0	0	0	0	0	0	0	0	0
APBSW	APBSW	0	0	0	0	0	0	0	0	0	0	0	0	0	0	0	0	0	0	0	0	0	0	0	0	0	0	0	0	0	0			APBSW	APBSW	0	0	0	0	0	0	0	0	0	0	0	0	0	0
APBSW	4A	0	0	0	0	0	0	0	0	0	0	0	0	0	0	0	0	0	0	0	0	0	0	0	0	0	0	0	0	0	0			APBSW	US 10	0	0	0	0	0	0	0	0	0	0	0	0	0	0
APBSE	APBSE	0	0	0	0	0	0	0	0	0	0	0	0	0	0	0	0	0	0	0	0	0	0	0	0	0	0	0	0	0	0			APBSE	APBSE	0	0	0	0	0	0	0	0	0	0	0	0	0	0
APBSE	4A	0	0	0	0	0	0	0	0	0	0	0	0	0	0	0	0	0	0	0	0	0	0	0	0	0	0	0	0	0	0			APBSE	US 10	0	0	0	0	0	0	0	0	0	0	0	0	0	0
APEI	APEI	0	0	0	0	0	0	0	0	0	0	0	0	0	0	0	0	0	0	0	0	0	0	0	0	0	0	0	0	0	0			APEI	APEI	0	0	0	0	0	0	0	0	0	0	0	0	0	0
APEI	4A	0	0	0	0	0	0	0	0	0	0	0	0	0	0	0	0	0	0	0	0	0	0	0	0	0	0	0	0	0	0			APE	APE	0	0	0	0	0	0	0	0	0	0	0	0	0	0
APE	APE	0	0	0	0	0	0	0	0	0	0	0	0	0	0	0	0	0	0	0	0	0	0	0	0	0	0	0	0	0	0			APE	US 10	0	0	0	0	0	0	0	0	0	0	0	0	0	0
APE	4A	0	0	0	0	0	0	0	0	0	0	0	0	0	0	0	0	0	0	0	0	0	0	0	0	0	0	0	0	0	0
Foraging matrix																																		Foraging matrix
		APPA	APW	APDPW	APDPE	APBSW	APBSE	APEI	APE	SOPA	SOW	SONE	SOSE	SGPA	SGW	SGE	BT1	BT2	BT3	check																APPA	APW	APDPW	APDPE	APBSW	APBSE	APEI	APE	SOPA	SOW	SONE	SOSE	SGPA	SGW
1	APPA	0.245384	0.256668	0	0	0.0667658	0.017178	0.000965603	0.00208581	0.105116	0	0	0	0.0134132	0	0	0.246654	0.0134187	0.0323501	1														1	APPA	0.245005	0.257724	0	0	0.0667325	0.0171524	0.000964161	0.00208269	0.104959	0	0	0	0.0133932	0
2	APW	NA	NA	NA	NA	NA	NA	NA	NA	NA	NA	NA	NA	NA	NA	NA	NA	NA	NA															2	APW	NA	NA	NA	NA	NA	NA	NA	NA	NA	NA	NA	NA	NA	NA
3	APDPW	NA	NA	NA	NA	NA	NA	NA	NA	NA	NA	NA	NA	NA	NA	NA	NA	NA	NA															3	APDPW	NA	NA	NA	NA	NA	NA	NA	NA	NA	NA	NA	NA	NA	NA
4	APDPE	NA	NA	NA	NA	NA	NA	NA	NA	NA	NA	NA	NA	NA	NA	NA	NA	NA	NA															4	APDPE	NA	NA	NA	NA	NA	NA	NA	NA	NA	NA	NA	NA	NA	NA
5	APBSW	NA	NA	NA	NA	NA	NA	NA	NA	NA	NA	NA	NA	NA	NA	NA	NA	NA	NA															5	APBSW	NA	NA	NA	NA	NA	NA	NA	NA	NA	NA	NA	NA	NA	NA
6	APBSE	NA	NA	NA	NA	NA	NA	NA	NA	NA	NA	NA	NA	NA	NA	NA	NA	NA	NA															6	APBSE	NA	NA	NA	NA	NA	NA	NA	NA	NA	NA	NA	NA	NA	NA
7	APEI	NA	NA	NA	NA	NA	NA	NA	NA	NA	NA	NA	NA	NA	NA	NA	NA	NA	NA															7	APEI	NA	NA	NA	NA	NA	NA	NA	NA	NA	NA	NA	NA	NA	NA
8	APE	NA	NA	NA	NA	NA	NA	NA	NA	NA	NA	NA	NA	NA	NA	NA	NA	NA	NA															8	APE	NA	NA	NA	NA	NA	NA	NA	NA	NA	NA	NA	NA	NA	NA
9	SOPA	0	0	0	0	0	0	0	0	0	0	0	0	0	0	0	0	0	0															9	SOPA	0	0	0	0	0	0	0	0	0	0	0	0	0	0
10	SOW	NA	NA	NA	NA	NA	NA	NA	NA	NA	NA	NA	NA	NA	NA	NA	NA	NA	NA															10	SOW	NA	NA	NA	NA	NA	NA	NA	NA	NA	NA	NA	NA	NA	NA
11	SONE	NA	NA	NA	NA	NA	NA	NA	NA	NA	NA	NA	NA	NA	NA	NA	NA	NA	NA															11	SONE	NA	NA	NA	NA	NA	NA	NA	NA	NA	NA	NA	NA	NA	NA
12	SOSE	NA	NA	NA	NA	NA	NA	NA	NA	NA	NA	NA	NA	NA	NA	NA	NA	NA	NA															12	SOSE	NA	NA	NA	NA	NA	NA	NA	NA	NA	NA	NA	NA	NA	NA
13	SGPA	NA	NA	NA	NA	NA	NA	NA	NA	NA	NA	NA	NA	NA	NA	NA	NA	NA	NA															13	SGPA	NA	NA	NA	NA	NA	NA	NA	NA	NA	NA	NA	NA	NA	NA
14	SGW	NA	NA	NA	NA	NA	NA	NA	NA	NA	NA	NA	NA	NA	NA	NA	NA	NA	NA															14	SGW	NA	NA	NA	NA	NA	NA	NA	NA	NA	NA	NA	NA	NA	NA
15	SGE	NA	NA	NA	NA	NA	NA	NA	NA	NA	NA	NA	NA	NA	NA	NA	NA	NA	NA															15	SGE	NA	NA	NA	NA	NA	NA	NA	NA	NA	NA	NA	NA	NA	NA
Proportions		check:	1		1		0		0		1		1		1		1		1		0		0		0									Proportions		check:	1		1		0		0		1		1
SSMU		APPA	APPA	APW	APW	APDPW	APDPW	APDPE	APDPE	APBSW	APBSW	APBSE	APBSE	APEI	APEI	APE	APE	SOPA	SOPA	SOW	SOW	SONE	SONE	SOSE	SOSE	SGPA	SGW	SGE	BT1	BT2	BT3			SSMU		APPA	APPA	APW	APW	APDPW	APDPW	APDPE	APDPE	APBSW	APBSW	APBSE	APBSE	APEI	APE
	PIXEL	APPA	3 + 4A	APW	4A	APDPW	4A	APDPE	4A	APBSW	4A	APBSE	4A	APEI	4A	APE	4A	SOPA	SOISS	SOW	5A	SONE	5A	SOSE	5A	SGPA	SGW	SGE	BT1	BT2	BT3				PIXEL	APPA	US 10	APW	US 10	APDPW	US 10	APDPE	US 10	APBSW	US 10	APBSE	US 10	APEI	APE
APPA	APPA	0.701259	0.298741	0.244415	0.755585	0	0	0	0	0.266839	0.733161	0.96133	0.0386698	0.683544	0.316456	1	0	0.51314	0.48686	0	0	0	0	0	0	1	0	0	1	1	1			APPA	APPA	0.104331	0.895669	0.023008	0.976992	0	0	0	0	0.351854	0.648146	0.922661	0.0773395	1	1
APPA	3+4A	1	1	1	1	1	1	1	1	1	1	1	1	1	1	1	1	1	1	1	1	1	1	1	1	1	1	1	1	1	1			APPA	US 10	0	0	0	0	0	0	0	0	0	0	0	0	0	0
APW	APW	1	1	1	1	1	1	1	1	1	1	1	1	1	1	1	1	1	1	1	1	1	1	1	1	1	1	1	1	1	1			APW	APW	1	1	1	1	1	1	1	1	1	1	1	1	1	1
APW	4A	1	1	1	1	1	1	1	1	1	1	1	1	1	1	1	1	1	1	1	1	1	1	1	1	1	1	1	1	1	1			APW	US 10	1	1	1	1	1	1	1	1	1	1	1	1	1	1
APDPW	APDPW	1	1	1	1	1	1	1	1	1	1	1	1	1	1	1	1	1	1	1	1	1	1	1	1	1	1	1	1	1	1			APDPW	APDPW	1	1	1	1	1	1	1	1	1	1	1	1	1	1
APDPW	4A	1	1	1	1	1	1	1	1	1	1	1	1	1	1	1	1	1	1	1	1	1	1	1	1	1	1	1	1	1	1			APDPW	US 10	1	1	1	1	1	1	1	1	1	1	1	1	1	1
APDPE	APDPE	1	1	1	1	1	1	1	1	1	1	1	1	1	1	1	1	1	1	1	1	1	1	1	1	1	1	1	1	1	1			APDPE	APDPE	1	1	1	1	1	1	1	1	1	1	1	1	1	1
APDPE	4A	1	1	1	1	1	1	1	1	1	1	1	1	1	1	1	1	1	1	1	1	1	1	1	1	1	1	1	1	1	1			APDPE	US 10	1	1	1	1	1	1	1	1	1	1	1	1	1	1
APBSW	APBSW	1	1	1	1	1	1	1	1	1	1	1	1	1	1	1	1	1	1	1	1	1	1	1	1	1	1	1	1	1	1			APBSW	APBSW	1	1	1	1	1	1	1	1	1	1	1	1	1	1
APBSW	4A	1	1	1	1	1	1	1	1	1	1	1	1	1	1	1	1	1	1	1	1	1	1	1	1	1	1	1	1	1	1			APBSW	US 10	1	1	1	1	1	1	1	1	1	1	1	1	1	1
APBSE	APBSE	1	1	1	1	1	1	1	1	1	1	1	1	1	1	1	1	1	1	1	1	1	1	1	1	1	1	1	1	1	1			APBSE	APBSE	1	1	1	1	1	1	1	1	1	1	1	1	1	1
APBSE	4A	1	1	1	1	1	1	1	1	1	1	1	1	1	1	1	1	1	1	1	1	1	1	1	1	1	1	1	1	1	1			APBSE	US 10	1	1	1	1	1	1	1	1	1	1	1	1	1	1
APEI	APEI	1	1	1	1	1	1	1	1	1	1	1	1	1	1	1	1	1	1	1	1	1	1	1	1	1	1	1	1	1	1			APEI	APEI	1	1	1	1	1	1	1	1	1	1	1	1	1	1
APEI	4A	1	1	1	1	1	1	1	1	1	1	1	1	1	1	1	1	1	1	1	1	1	1	1	1	1	1	1	1	1	1			APEI	APE	1	1	1	1	1	1	1	1	1	1	1	1	1	1
APE	APE	1	1	1	1	1	1	1	1	1	1	1	1	1	1	1	1	1	1	1	1	1	1	1	1	1	1	1	1	1	1			APE	US 10	1	1	1	1	1	1	1	1	1	1	1	1	1	1
APE	4A	1	1	1	1	1	1	1	1	1	1	1	1	1	1	1	1	1	1	1	1	1	1	1	1	1	1	1	1	1	1			APE	4A	1	1	1	1	1	1	1	1	1	1	1	1	1	1
SOPA	SOPA	0	0	0	0	0	0	0	0	0	0	0	0	0	0	0	0	0.8847	0.1153	0.8898	0.1102	0.6838	0.3162	0.7118	0.2882	1	1	0	0	0	0			SOPA	SOPA	0	0	0	0	0	0	0	0	0	0	0	0	0	0
SOPA	SOISS	0	0	0	0	0	0	0	0	0	0	0	0	0	0	0	0	0.8847	0.1153	0.8898	0.1102	0.6838	0.3162	0.7118	0.2882	1	1	0	0	0	0			SOPA	SOISS	0	0	0	0	0	0	0	0	0	0	0	0	0	0
SOW	SOW	1	1	1	1	1	1	1	1	1	1	1	1	1	1	1	1	1	1	1	1	1	1	1	1	1	1	1	1	1	1			SOW	SOW	1	1	1	1	1	1	1	1	1	1	1	1	1	1
SOW	5A	1	1	1	1	1	1	1	1	1	1	1	1	1	1	1	1	1	1	1	1	1	1	1	1	1	1	1	1	1	1			SONE	SONE	1	1	1	1	1	1	1	1	1	1	1	1	1	1
SONE	SONE	1	1	1	1	1	1	1	1	1	1	1	1	1	1	1	1	1	1	1	1	1	1	1	1	1	1	1	1	1	1			SOSE	SOSE	1	1	1	1	1	1	1	1	1	1	1	1	1	1
SONE	5A	1	1	1	1	1	1	1	1	1	1	1	1	1	1	1	1	1	1	1	1	1	1	1	1	1	1	1	1	1	1			SGPA	SGPA	1	1	1	1	1	1	1	1	1	1	1	1	1	1
SOSE	SOSE	1	1	1	1	1	1	1	1	1	1	1	1	1	1	1	1	1	1	1	1	1	1	1	1	1	1	1	1	1	1			SGW	SGW	1	1	1	1	1	1	1	1	1	1	1	1	1	1
SOSE	5A	1	1	1	1	1	1	1	1	1	1	1	1	1	1	1	1	1	1	1	1	1	1	1	1	1	1	1	1	1	1			SGE	SGE	1	1	1	1	1	1	1	1	1	1	1	1	1	1
SGPA	SGPA	1	1	1	1	1	1	1	1	1	1	1	1	1	1	1	1	1	1	1	1	1	1	1	1	1	1	1	1	1	1
SGW	SGW	1	1	1	1	1	1	1	1	1	1	1	1	1	1	1	1	1	1	1	1	1	1	1	1	1	1	1	1	1	1
SGE	SGE	1	1	1	1	1	1	1	1	1	1	1	1	1	1	1	1	1	1	1	1	1	1	1	1	1	1	1	1	1	1
[truncated: 12 more columns]

## Sheet: Seals_Summer
Seals: Summer
																												US 10 only
Domain 1 MPA
SSMU		APPA	APPA	APW	APW	APDPW	APDPW	APDPE	APDPE	APBSW	APBSW	APBSE	APBSE	APEI	APEI	APE	APE	SOPA	SOPA	SOW	SOW	SONE	SONE	SOSE	SOSE			SSMU		APPA	APPA	APW	APW	APDPW	APDPW	APDPE	APDPE	APBSW	APBSW	APBSE	APBSE	APEI	APE	APE	SOPA	SOPA	SOW	SONE	SOSE
	PIXEL	APPA	3 + 4A	APW	4A	APDPW	4A	APDPE	4A	APBSW	4A	APBSE	4A	APEI	4A	APE	4A	SOPA	SOISS	SOW	5A	SONE	5A	SOSE	5A				PIXEL	APPA	US 10	APW	US 10	APDPW	US 10	APDPE	US 10	APBSW	US 10	APBSE	US 10	APEI	APE	US 10	SOPA	SOISS	SOW	SONE	SOSE
APPA	APPA	0	0	0	0	0	0	0	0	0	0	0	0	0	0	0	0	0	0	0	0	0	0	0	0		1	APPA	APPA	0	0	0	0	0	0	0	0	0	0	0	0	0	0	0	0	0	0	0	0
APPA	3+4A	0	0	0	0	0	0	0	0	0	0	0	0	0	0	0	0	0	0	0	0	0	0	0	0			APPA	US 10	0	0	0	0	0	0	0	0	0	0	0	0	0	0	0	0	0	0	0	0
APW	APW	0	0	0	0	0	0	0	0	0	0	0	0	0	0	0	0	0	0	0	0	0	0	0	0		2	APW	APW	0	0	0	0	0	0	0	0	0	0	0	0	0	0	0	0	0	0	0	0
APW	4A	0	0	0	0	0	0	0	0	0	0	0	0	0	0	0	0	0	0	0	0	0	0	0	0			APW	US 10	0	0	0	0	0	0	0	0	0	0	0	0	0	0	0	0	0	0	0	0
APDPW	APDPW	0	0	0	0	0	0	0	0	0	0	0	0	0	0	0	0	0	0	0	0	0	0	0	0		3	APDPW	APDPW	0	0	0	0	0	0	0	0	0	0	0	0	0	0	0	0	0	0	0	0
APDPW	4A	0	0	0	0	0.46407	0.53593	0	0	0	0	0	0	0	0	0	0	0	0	0	0	0	0	0	0			APDPW	US 10	0	0	0	0	0.344912	0.655088	0	0	0	0	0	0	0	0	0	0	0	0	0	0
APDPE	APDPE	0	0	0	0	0	0	0	0	0	0	0	0	0	0	0	0	0	0	0	0	0	0	0	0		4	APDPE	APDPE	0	0	0	0	0	0	0	0	0	0	0	0	0	0	0	0	0	0	0	0
APDPE	4A	0	0	0	0	0	0	0.46407	0.53593	0	0	0	0	0	0	0	0	0	0	0	0	0	0	0	0			APDPE	US 10	0	0	0	0	0	0	0.344912	0.655088	0	0	0	0	0	0	0	0	0	0	0	0
APBSW	APBSW	0	0	0	0	0	0	0	0	0	0	0	0	0	0	0	0	0	0	0	0	0	0	0	0		5	APBSW	APBSW	0	0	0	0	0	0	0	0	0	0	0	0	0	0	0	0	0	0	0	0
APBSW	4A	0	0	0	0	0	0	0	0	0	0	0	0	0	0	0	0	0	0	0	0	0	0	0	0			APBSW	US 10	0	0	0	0	0	0	0	0	0	0	0	0	0	0	0	0	0	0	0	0
APBSE	APBSE	0	0	0	0	0	0	0	0	0	0	0	0	0	0	0	0	0	0	0	0	0	0	0	0		6	APBSE	APBSE	0	0	0	0	0	0	0	0	0	0	0	0	0	0	0	0	0	0	0	0
APBSE	4A	0	0	0	0	0	0	0	0	0	0	0	0	0	0	0	0	0	0	0	0	0	0	0	0			APBSE	US 10	0	0	0	0	0	0	0	0	0	0	0	0	0	0	0	0	0	0	0	0
APEI	APEI	0	0	0	0	0	0	0	0	0	0	0	0	0	0	0	0	0	0	0	0	0	0	0	0		7	APEI	APEI	0	0	0	0	0	0	0	0	0	0	0	0	1	0	0	0	0	0	0	0
APEI	4A	0	0	0	0	0	0	0	0	0	0	0	0	0.46407	0.53593	0	0	0	0	0	0	0	0	0	0		8	APE	APE	0	0	0	0	0	0	0	0	0	0	0	0	0	0	0	0	0	0	0	0
APE	APE	0	0	0	0	0	0	0	0	0	0	0	0	0	0	0	0	0	0	0	0	0	0	0	0			APE	US 10	0	0	0	0	0	0	0	0	0	0	0	0	0	0	0	0	0	0	0	0
APE	4A	0	0	0	0	0	0	0	0	0	0	0	0	0	0	0	0	0	0	0	0	0	0	0	0
Foraging matrix																												Foraging matrix
		APPA	APW	APDPW	APDPE	APBSW	APBSE	APEI	APE	SOPA	SOW	SONE	SOSE	SGPA	SGW	SGE	BT1	BT2	BT3	check										APPA	APW	APDPW	APDPE	APBSW	APBSE	APEI	APE	SOPA	SOW	SONE	SOSE	SGPA	SGW	SGE	BT1	BT2	BT3	check
1	APPA	NA	NA	NA	NA	NA	NA	NA	NA	NA	NA	NA	NA	NA	NA	NA	NA	NA	NA	0								1	APPA	NA	NA	NA	NA	NA	NA	NA	NA	NA	NA	NA	NA	NA	NA	NA	NA	NA	NA	0
2	APW	NA	NA	NA	NA	NA	NA	NA	NA	NA	NA	NA	NA	NA	NA	NA	NA	NA	NA	0								2	APW	NA	NA	NA	NA	NA	NA	NA	NA	NA	NA	NA	NA	NA	NA	NA	NA	NA	NA	0
3	APDPW	0	0	1	0	0	0	0	0	0	0	0	0	0	0	0	0	0	0	1								3	APDPW	0	0	1	0	0	0	0	0	0	0	0	0	0	0	0	0	0	0	1
4	APDPE	0	0	0	1	0	0	0	0	0	0	0	0	0	0	0	0	0	0	1								4	APDPE	0	0	0	1	0	0	0	0	0	0	0	0	0	0	0	0	0	0	1
5	APBSW	NA	NA	NA	NA	NA	NA	NA	NA	NA	NA	NA	NA	NA	NA	NA	NA	NA	NA	0								5	APBSW	NA	NA	NA	NA	NA	NA	NA	NA	NA	NA	NA	NA	NA	NA	NA	NA	NA	NA	0
6	APBSE	NA	NA	NA	NA	NA	NA	NA	NA	NA	NA	NA	NA	NA	NA	NA	NA	NA	NA	0								6	APBSE	NA	NA	NA	NA	NA	NA	NA	NA	NA	NA	NA	NA	NA	NA	NA	NA	NA	NA	0
7	APEI	0	0	0	0	0	0	1	0	0	0	0	0	0	0	0	0	0	0	1								7	APEI	0	0	0	0	0	0	1	0	0	0	0	0	0	0	0	0	0	0	1
8	APE	NA	NA	NA	NA	NA	NA	NA	NA	NA	NA	NA	NA	NA	NA	NA	NA	NA	NA	0								8	APE	NA	NA	NA	NA	NA	NA	NA	NA	NA	NA	NA	NA	NA	NA	NA	NA	NA	NA	0
9	SOPA	NA	NA	NA	NA	NA	NA	NA	NA	NA	NA	NA	NA	NA	NA	NA	NA	NA	NA	0								9	SOPA	NA	NA	NA	NA	NA	NA	NA	NA	NA	NA	NA	NA	NA	NA	NA	NA	NA	NA	0
10	SOW	NA	NA	NA	NA	NA	NA	NA	NA	NA	NA	NA	NA	NA	NA	NA	NA	NA	NA	0								10	SOW	NA	NA	NA	NA	NA	NA	NA	NA	NA	NA	NA	NA	NA	NA	NA	NA	NA	NA	0
11	SONE	NA	NA	NA	NA	NA	NA	NA	NA	NA	NA	NA	NA	NA	NA	NA	NA	NA	NA	0								11	SONE	NA	NA	NA	NA	NA	NA	NA	NA	NA	NA	NA	NA	NA	NA	NA	NA	NA	NA	0
12	SOSE	NA	NA	NA	NA	NA	NA	NA	NA	NA	NA	NA	NA	NA	NA	NA	NA	NA	NA	0								12	SOSE	NA	NA	NA	NA	NA	NA	NA	NA	NA	NA	NA	NA	NA	NA	NA	NA	NA	NA	0
13	SGPA	NA	NA	NA	NA	NA	NA	NA	NA	NA	NA	NA	NA	NA	NA	NA	NA	NA	NA	0								13	SGPA	NA	NA	NA	NA	NA	NA	NA	NA	NA	NA	NA	NA	NA	NA	NA	NA	NA	NA	0
14	SGW	0	0	0	0	0	0	0	0	0	0	0	0	0	1	0	0	0	0	1								14	SGW	0	0	0	0	0	0	0	0	0	0	0	0	0	1	0	0	0	0	1
15	SGE	0	0	0	0	0	0	0	0	0	0	0	0	0	0	1	0	0	0	1								15	SGE	0	0	0	0	0	0	0	0	0	0	0	0	0	0	1	0	0	0	1
Proportions		check:					1		1						1										2			Proportions		check:					1		1
SSMU		APPA	APPA	APW	APW	APDPW	APDPW	APDPE	APDPE	APBSW	APBSW	APBSE	APBSE	APEI	APEI	APE	APE	SOPA	SOPA	SOW	SOW	SONE	SONE	SOSE	SOSE	SGPA		SSMU		APPA	APPA	APW	APW	APDPW	APDPW	APDPE	APDPE	APBSW	APBSW	APBSE	APBSE	APEI	APE	APE	SOPA	SOPA	SOW	SONE	SOSE
	PIXEL	APPA	3 + 4A	APW	4A	APDPW	4A	APDPE	4A	APBSW	4A	APBSE	4A	APEI	4A	APE	4A	SOPA	SOISS	SOW	5A	SONE	5A	SOSE	5A	SGPA			PIXEL	APPA	US 10	APW	US 10	APDPW	US 10	APDPE	US 10	APBSW	US 10	APBSE	US 10	APEI	APE	US 10	SOPA	SOISS	SOW	SONE	SOSE
APPA	APPA	1	1	1	1	1	1	1	1	1	1	1	1	1	1	1	1	1	1	1	1	1	1	1	1	1		APPA	APPA	1	1	1	1	1	1	1	1	1	1	1	1	1	1	1	1	1	1	1	1
APPA	3+4A	1	1	1	1	1	1	1	1	1	1	1	1	1	1	1	1	1	1	1	1	1	1	1	1	1		APPA	US 10	1	1	1	1	1	1	1	1	1	1	1	1	1	1	1	1	1	1	1	1
APW	APW	1	1	1	1	1	1	1	1	1	1	1	1	1	1	1	1	1	1	1	1	1	1	1	1	1		APW	APW	1	1	1	1	1	1	1	1	1	1	1	1	1	1	1	1	1	1	1	1
APW	4A	1	1	1	1	1	1	1	1	1	1	1	1	1	1	1	1	1	1	1	1	1	1	1	1	1		APW	US 10	1	1	1	1	1	1	1	1	1	1	1	1	1	1	1	1	1	1	1	1
APDPW	APDPW	0	0	0	0	0	0	0	0	0	0	0	0	0	0	0	0	0	0	0	0	0	0	0	0	0		APDPW	APDPW	0	0	0	0	0	0	0	0	0	0	0	0	0	0	0	0	0	0	0	0
APDPW	4A	0	0	0	0	0.46407	0.53593	0	0	0	0	0	0	0	0	0	0	0	0	0	0	0	0	0	0	0		APDPW	US 10	0	0	0	0	0.344912	0.655088	0	0	0	0	0	0	0	0	0	0	0	0	0	0
APDPE	APDPE	0	0	0	0	0	0	0	0	0	0	0	0	0	0	0	0	0	0	0	0	0	0	0	0	0		APDPE	APDPE	0	0	0	0	0	0	0	0	0	0	0	0	0	0	0	0	0	0	0	0
APDPE	4A	0	0	0	0	0	0	0.46407	0.53593	0	0	0	0	0	0	0	0	0	0	0	0	0	0	0	0	0		APDPE	US 10	0	0	0	0	0	0	0.344912	0.655088	0	0	0	0	0	0	0	0	0	0	0	0
APBSW	APBSW	1	1	1	1	1	1	1	1	1	1	1	1	1	1	1	1	1	1	1	1	1	1	1	1	1		APBSW	APBSW	1	1	1	1	1	1	1	1	1	1	1	1	1	1	1	1	1	1	1	1
APBSW	4A	1	1	1	1	1	1	1	1	1	1	1	1	1	1	1	1	1	1	1	1	1	1	1	1	1		APBSW	US 10	1	1	1	1	1	1	1	1	1	1	1	1	1	1	1	1	1	1	1	1
APBSE	APBSE	1	1	1	1	1	1	1	1	1	1	1	1	1	1	1	1	1	1	1	1	1	1	1	1	1		APBSE	APBSE	1	1	1	1	1	1	1	1	1	1	1	1	1	1	1	1	1	1	1	1
APBSE	4A	1	1	1	1	1	1	1	1	1	1	1	1	1	1	1	1	1	1	1	1	1	1	1	1	1		APBSE	US 10	1	1	1	1	1	1	1	1	1	1	1	1	1	1	1	1	1	1	1	1
APEI	APEI	0	0	0	0	0	0	0	0	0	0	0	0	0	0	0	0	0	0	0	0	0	0	0	0	0		APEI	APEI	0	0	0	0	0	0	0	0	0	0	0	0	1	0	0	0	0	0	0	0
APEI	4A	0	0	0	0	0	0	0	0	0	0	0	0	0.46407	0.53593	0	0	0	0	0	0	0	0	0	0	0		APE	APE	1	1	1	1	1	1	1	1	1	1	1	1	1	1	1	1	1	1	1	1
APE	APE	1	1	1	1	1	1	1	1	1	1	1	1	1	1	1	1	1	1	1	1	1	1	1	1	1		APE	US 10	1	1	1	1	1	1	1	1	1	1	1	1	1	1	1	1	1	1	1	1
APE	4A	1	1	1	1	1	1	1	1	1	1	1	1	1	1	1	1	1	1	1	1	1	1	1	1	1		SOPA	SOPA	1	1	1	1	1	1	1	1	1	1	1	1	1	1	1	1	1	1	1	1
SOPA	SOPA	1	1	1	1	1	1	1	1	1	1	1	1	1	1	1	1	1	1	1	1	1	1	1	1	1		SOPA	SOISS	1	1	1	1	1	1	1	1	1	1	1	1	1	1	1	1	1	1	1	1
SOPA	SOISS	1	1	1	1	1	1	1	1	1	1	1	1	1	1	1	1	1	1	1	1	1	1	1	1	1		SOW	SOW	1	1	1	1	1	1	1	1	1	1	1	1	1	1	1	1	1	1	1	1
SOW	SOW	1	1	1	1	1	1	1	1	1	1	1	1	1	1	1	1	1	1	1	1	1	1	1	1	1		SONE	SONE	1	1	1	1	1	1	1	1	1	1	1	1	1	1	1	1	1	1	1	1
SOW	5A	1	1	1	1	1	1	1	1	1	1	1	1	1	1	1	1	1	1	1	1	1	1	1	1	1		SOSE	SOSE	1	1	1	1	1	1	1	1	1	1	1	1	1	1	1	1	1	1	1	1
SONE	SONE	1	1	1	1	1	1	1	1	1	1	1	1	1	1	1	1	1	1	1	1	1	1	1	1	1		SGPA	SGPA	1	1	1	1	1	1	1	1	1	1	1	1	1	1	1	1	1	1	1	1
SONE	5A	1	1	1	1	1	1	1	1	1	1	1	1	1	1	1	1	1	1	1	1	1	1	1	1	1		SGW	SGW	0	0	0	0	0	0	0	0	0	0	0	0	0	0	0	0	0	0	0	0
SOSE	SOSE	1	1	1	1	1	1	1	1	1	1	1	1	1	1	1	1	1	1	1	1	1	1	1	1	1		SGE	SGE	0	0	0	0	0	0	0	0	0	0	0	0	0	0	0	0	0	0	0	0
SOSE	5A	1	1	1	1	1	1	1	1	1	1	1	1	1	1	1	1	1	1	1	1	1	1	1	1	1
SGPA	SGPA	1	1	1	1	1	1	1	1	1	1	1	1	1	1	1	1	1	1	1	1	1	1	1	1	1
SGW	SGW	0	0	0	0	0	0	0	0	0	0	0	0	0	0	0	0	0	0	0	0	0	0	0	0	0
SGE	SGE	0	0	0	0	0	0	0	0	0	0	0	0	0	0	0	0	0	0	0	0	0	0	0	0	0
[truncated: 1 more columns]

## Sheet: Seals_Winter
Seals: Winter
																																	US10
Domain 1 MPA
SSMU		APPA	APPA	APW	APW	APDPW	APDPW	APDPE	APDPE	APBSW	APBSW	APBSE	APBSE	APEI	APEI	APE	APE	SOPA	SOPA	SOW	SOW	SONE	SONE	SOSE	SOSE	SGPA	SGW	SGE	BT1	BT2	BT3		SSMU		APPA	APPA	APW	APW	APDPW	APDPW	APDPE	APDPE	APBSW	APBSW	APBSE	APBSE	APEI	APE	APE
	PIXEL	APPA	3 + 4A	APW	4A	APDPW	4A	APDPE	4A	APBSW	4A	APBSE	4A	APEI	4A	APE	4A	SOPA	SOISS	SOW	5A	SONE	5A	SOSE	5A	SGPA	SGW	SGE	BT1	BT2	BT3			PIXEL	APPA	US 10	APW	US 10	APDPW	US 10	APDPE	US 10	APBSW	US 10	APBSE	US 10	APEI	APE	US 10
APPA	APPA	0	0	0	0	0	0	0	0	0	0	0	0	0	0	0	0	0	0	0	0	0	0	0	0	0	0	0	0	0	0		APPA	APPA	0	0	0	0	0	0	0	0	0	0	0	0	0	0	0
APPA	3+4A	0	0	0	0	0	0	0	0	0	0	0	0	0	0	0	0	0	0	0	0	0	0	0	0	0	0	0	0	0	0		APPA	US 10	0	0	0	0	0	0	0	0	0	0	0	0	0	0	0
APW	APW	0	0	0	0	0	0	0	0	0	0	0	0	0	0	0	0	0	0	0	0	0	0	0	0	0	0	0	0	0	0		APW	APW	0	0	0	0	0	0	0	0	0	0	0	0	0	0	0
APW	4A	0	0	0	0	0	0	0	0	0	0	0	0	0	0	0	0	0	0	0	0	0	0	0	0	0	0	0	0	0	0		APW	US 10	0	0	0	0	0	0	0	0	0	0	0	0	0	0	0
APDPW	APDPW	0	0	0	0	0	0	0	0	0	0	0	0	0	0	0	0	0	0	0	0	0	0	0	0	0	0	0	0	0	0		APDPW	APDPW	0	0	0	0	0	0	0	0	0	0	0	0	0	0	0
APDPW	4A	0.199158	0.0025034	0.0133273	0.00183151	0.0554119	0.0586308	0.0135505	0.00223442	0.00349785	0.0110572	0.00268867	0.00271435	0.0157336	0.00609053	0.000681935	9.82164e-05	0.0467332	0	0.00455367	0.000179691	2.23219e-05	0	6.69658e-06	2.23219e-06	0.0510481	0.0108729	0.0117005	0.416955	0.0596051	0.00910959		APDPW	US 10	0.188228	0.013381	0.008516	0.00664029	0.046905	0.067348	0.00645953	0.00932386	0.0023544	0.0121793	0.00499779	0.000411741	0.0218256	0.000783311	3.34748e-06
APDPE	APDPE	0	0	0	0	0	0	0	0	0	0	0	0	0	0	0	0	0	0	0	0	0	0	0	0	0	0	0	0	0	0		APDPE	APDPE	0	0	0	0	0	0	0	0	0	0	0	0	0	0	0
APDPE	4A	0.199158	0.0025034	0.0133273	0.00183151	0.0554119	0.0586308	0.0135505	0.00223442	0.00349785	0.0110572	0.00268867	0.00271435	0.0157336	0.00609053	0.000681935	9.82164e-05	0.0467332	0	0.00455367	0.000179691	2.23219e-05	0	6.69658e-06	2.23219e-06	0.0510481	0.0108729	0.0117005	0.416955	0.0596051	0.00910959		APDPE	US 10	0.188228	0.013381	0.008516	0.00664029	0.046905	0.067348	0.00645953	0.00932386	0.0023544	0.0121793	0.00499779	0.000411741	0.0218256	0.000783311	3.34748e-06
APBSW	APBSW	0	0	0	0	0	0	0	0	0	0	0	0	0	0	0	0	0	0	0	0	0	0	0	0	0	0	0	0	0	0		APBSW	APBSW	0	0	0	0	0	0	0	0	0	0	0	0	0	0	0
APBSW	4A	0	0	0	0	0	0	0	0	0	0	0	0	0	0	0	0	0	0	0	0	0	0	0	0	0	0	0	0	0	0		APBSW	US 10	0	0	0	0	0	0	0	0	0	0	0	0	0	0	0
APBSE	APBSE	0	0	0	0	0	0	0	0	0	0	0	0	0	0	0	0	0	0	0	0	0	0	0	0	0	0	0	0	0	0		APBSE	APBSE	0	0	0	0	0	0	0	0	0	0	0	0	0	0	0
APBSE	4A	0	0	0	0	0	0	0	0	0	0	0	0	0	0	0	0	0	0	0	0	0	0	0	0	0	0	0	0	0	0		APBSE	US 10	0	0	0	0	0	0	0	0	0	0	0	0	0	0	0
APEI	APEI	0	0	0	0	0	0	0	0	0	0	0	0	0	0	0	0	0	0	0	0	0	0	0	0	0	0	0	0	0	0		APEI	APEI	0.188228	0.013381	0.008516	0.00664029	0.046905	0.067348	0.00645953	0.00932386	0.0023544	0.0121793	0.00499779	0.000411741	0.0218256	0.000783311	3.34748e-06
APEI	4A	0.199158	0.0025034	0.0133273	0.00183151	0.0554119	0.0586308	0.0135505	0.00223442	0.00349785	0.0110572	0.00268867	0.00271435	0.0157336	0.00609053	0.000681935	9.82164e-05	0.0467332	0	0.00455367	0.000179691	2.23219e-05	0	6.69658e-06	2.23219e-06	0.0510481	0.0108729	0.0117005	0.416955	0.0596051	0.00910959		APE	APE	0	0	0	0	0	0	0	0	0	0	0	0	0	0	0
APE	APE	0	0	0	0	0	0	0	0	0	0	0	0	0	0	0	0	0	0	0	0	0	0	0	0	0	0	0	0	0	0		APE	US 10	0	0	0	0	0	0	0	0	0	0	0	0	0	0	0
APE	4A	0	0	0	0	0	0	0	0	0	0	0	0	0	0	0	0	0	0	0	0	0	0	0	0	0	0	0	1	0	0
Foraging matrix																																	Foraging matrix
		APPA	APW	APDPW	APDPE	APBSW	APBSE	APEI	APE	SOPA	SOW	SONE	SOSE	SGPA	SGW	SGE	BT1	BT2	BT3	check															APPA	APW	APDPW	APDPE	APBSW	APBSE	APEI	APE	SOPA	SOW	SONE	SOSE	SGPA	SGW	SGE
1	APPA	NA	NA	NA	NA	NA	NA	NA	NA	NA	NA	NA	NA	NA	NA	NA	NA	NA	NA	0													1	APPA	NA	NA	NA	NA	NA	NA	NA	NA	NA	NA	NA	NA	NA	NA	NA
2	APW	NA	NA	NA	NA	NA	NA	NA	NA	NA	NA	NA	NA	NA	NA	NA	NA	NA	NA	0													2	APW	NA	NA	NA	NA	NA	NA	NA	NA	NA	NA	NA	NA	NA	NA	NA
3	APDPW	0.201662	0.0151588	0.114043	0.0157849	0.014555	0.00540302	0.0218241	0.000780151	0.0467332	0.00473336	2.23219e-05	8.92877e-06	0.0510481	0.0108729	0.0117005	0.416955	0.0596051	0.00910959	1													3	APDPW	0.201609	0.0151563	0.114253	0.0157834	0.0145337	0.00540954	0.0218256	0.000786659	0.046722	0.00473223	2.23166e-05	8.92663e-06	0.0510358	0.0108703	0.0116977
4	APDPE	0.201662	0.0151588	0.114043	0.0157849	0.014555	0.00540302	0.0218241	0.000780151	0.0467332	0.00473336	2.23219e-05	8.92877e-06	0.0510481	0.0108729	0.0117005	0.416955	0.0596051	0.00910959	1													4	APDPE	0.201609	0.0151563	0.114253	0.0157834	0.0145337	0.00540954	0.0218256	0.000786659	0.046722	0.00473223	2.23166e-05	8.92663e-06	0.0510358	0.0108703	0.0116977
5	APBSW	NA	NA	NA	NA	NA	NA	NA	NA	NA	NA	NA	NA	NA	NA	NA	NA	NA	NA	0													5	APBSW	NA	NA	NA	NA	NA	NA	NA	NA	NA	NA	NA	NA	NA	NA	NA
6	APBSE	NA	NA	NA	NA	NA	NA	NA	NA	NA	NA	NA	NA	NA	NA	NA	NA	NA	NA	0													6	APBSE	NA	NA	NA	NA	NA	NA	NA	NA	NA	NA	NA	NA	NA	NA	NA
7	APEI	0.201662	0.0151588	0.114043	0.0157849	0.014555	0.00540302	0.0218241	0.000780151	0.0467332	0.00473336	2.23219e-05	8.92877e-06	0.0510481	0.0108729	0.0117005	0.416955	0.0596051	0.00910959	1													7	APEI	0.201609	0.0151563	0.114253	0.0157834	0.0145337	0.00540954	0.0218256	0.000786659	0.046722	0.00473223	2.23166e-05	8.92663e-06	0.0510358	0.0108703	0.0116977
8	APE	NA	NA	NA	NA	NA	NA	NA	NA	NA	NA	NA	NA	NA	NA	NA	NA	NA	NA	0													8	APE	NA	NA	NA	NA	NA	NA	NA	NA	NA	NA	NA	NA	NA	NA	NA
9	SOPA	NA	NA	NA	NA	NA	NA	NA	NA	NA	NA	NA	NA	NA	NA	NA	NA	NA	NA	0													9	SOPA	NA	NA	NA	NA	NA	NA	NA	NA	NA	NA	NA	NA	NA	NA	NA
10	SOW	NA	NA	NA	NA	NA	NA	NA	NA	NA	NA	NA	NA	NA	NA	NA	NA	NA	NA	1													10	SOW	NA	NA	NA	NA	NA	NA	NA	NA	NA	NA	NA	NA	NA	NA	NA
11	SONE	NA	NA	NA	NA	NA	NA	NA	NA	NA	NA	NA	NA	NA	NA	NA	NA	NA	NA	0													11	SONE	NA	NA	NA	NA	NA	NA	NA	NA	NA	NA	NA	NA	NA	NA	NA
12	SOSE	NA	NA	NA	NA	NA	NA	NA	NA	NA	NA	NA	NA	NA	NA	NA	NA	NA	NA	0													12	SOSE	NA	NA	NA	NA	NA	NA	NA	NA	NA	NA	NA	NA	NA	NA	NA
13	SGPA	NA	NA	NA	NA	NA	NA	NA	NA	NA	NA	NA	NA	NA	NA	NA	NA	NA	NA	0													13	SGPA	NA	NA	NA	NA	NA	NA	NA	NA	NA	NA	NA	NA	NA	NA	NA
14	SGW	0.09	0.01	0	0	0	0.01	0.01	0.01	0.16	0	0	0	0.18	0.01	0.01	0.1	0.3	0.1	0.99													14	SGW	0.09	0.01	0	0	0	0.01	0.01	0.01	0.16	0	0	0	0.18	0.01	0.01
15	SGE	0.09	0.01	0	0	0	0.01	0.01	0.01	0.16	0	0	0	0.18	0.01	0.01	0.1	0.3	0.1	0.99													15	SGE	0.09	0.01	0	0	0	0.01	0.01	0.01	0.16	0	0	0	0.18	0.01	0.01
Proportions		check:	1		1		1		1		1		1		1		1		1		1		1		1								Proportions		check:	2		2		2		2		2		2			1
SSMU		APPA	APPA	APW	APW	APDPW	APDPW	APDPE	APDPE	APBSW	APBSW	APBSE	APBSE	APEI	APEI	APE	APE	SOPA	SOPA	SOW	SOW	SONE	SONE	SOSE	SOSE	SGPA	SGW	SGE	BT1	BT2	BT3		SSMU		APPA	APPA	APW	APW	APDPW	APDPW	APDPE	APDPE	APBSW	APBSW	APBSE	APBSE	APEI	APE	APE
	PIXEL	APPA	3 + 4A	APW	4A	APDPW	4A	APDPE	4A	APBSW	4A	APBSE	4A	APEI	4A	APE	4A	SOPA	SOISS	SOW	5A	SONE	5A	SOSE	5A	SGPA	SGW	SGE	BT1	BT2	BT3			PIXEL	APPA	US 10	APW	US 10	APDPW	US 10	APDPE	US 10	APBSW	US 10	APBSE	US 10	APEI	APE	US 10
APPA	APPA	1	1	1	1	1	1	1	1	1	1	1	1	1	1	1	1	1	1	1	1	1	1	1	1	1	1	1	1	1	1		APPA	APPA	1	1	1	1	1	1	1	1	1	1	1	1	1	1	1
APPA	3+4A	1	1	1	1	1	1	1	1	1	1	1	1	1	1	1	1	1	1	1	1	1	1	1	1	1	1	1	1	1	1		APPA	US 10	1	1	1	1	1	1	1	1	1	1	1	1	1	1	1
APW	APW	1	1	1	1	1	1	1	1	1	1	1	1	1	1	1	1	1	1	1	1	1	1	1	1	1	1	1	1	1	1		APW	APW	1	1	1	1	1	1	1	1	1	1	1	1	1	1	1
APW	4A	1	1	1	1	1	1	1	1	1	1	1	1	1	1	1	1	1	1	1	1	1	1	1	1	1	1	1	1	1	1		APW	US 10	1	1	1	1	1	1	1	1	1	1	1	1	1	1	1
APDPW	APDPW	0	0	0	0	0	0	0	0	0	0	0	0	0	0	0	0	0	0	0	0	0	0	0	0	0	0	0	0	0	0		APDPW	APDPW	0	0	0	0	0	0	0	0	0	0	0	0	0	0	0
APDPW	4A	0.987586	0.0124139	0.879178	0.120822	0.485888	0.514112	0.858446	0.141554	0.240319	0.759681	0.497624	0.502376	0.720927	0.279073	0.874106	0.125894	1	0	0.962037	0.0379627	1	0	0.75	0.25	1	1	1	1	1	1		APDPW	US 10	0.933629	0.0663711	0.561879	0.438121	0.410536	0.589464	0.409261	0.590739	0.161996	0.838004	0.923886	0.0761139	1	0.995745	0.00425532
APDPE	APDPE	0	0	0	0	0	0	0	0	0	0	0	0	0	0	0	0	0	0	0	0	0	0	0	0	0	0	0	0	0	0		APDPE	APDPE	0	0	0	0	0	0	0	0	0	0	0	0	0	0	0
APDPE	4A	0.987586	0.0124139	0.879178	0.120822	0.485888	0.514112	0.858446	0.141554	0.240319	0.759681	0.497624	0.502376	0.720927	0.279073	0.874106	0.125894	1	0	0.962037	0.0379627	1	0	0.75	0.25	1	1	1	1	1	1		APDPE	US 10	0.933629	0.0663711	0.561879	0.438121	0.410536	0.589464	0.409261	0.590739	0.161996	0.838004	0.923886	0.0761139	1	0.995745	0.00425532
APBSW	APBSW	1	1	1	1	1	1	1	1	1	1	1	1	1	1	1	1	1	1	1	1	1	1	1	1	1	1	1	1	1	1		APBSW	APBSW	1	1	1	1	1	1	1	1	1	1	1	1	1	1	1
APBSW	4A	1	1	1	1	1	1	1	1	1	1	1	1	1	1	1	1	1	1	1	1	1	1	1	1	1	1	1	1	1	1		APBSW	US 10	1	1	1	1	1	1	1	1	1	1	1	1	1	1	1
APBSE	APBSE	1	1	1	1	1	1	1	1	1	1	1	1	1	1	1	1	1	1	1	1	1	1	1	1	1	1	1	1	1	1		APBSE	APBSE	1	1	1	1	1	1	1	1	1	1	1	1	1	1	1
APBSE	4A	1	1	1	1	1	1	1	1	1	1	1	1	1	1	1	1	1	1	1	1	1	1	1	1	1	1	1	1	1	1		APBSE	US 10	1	1	1	1	1	1	1	1	1	1	1	1	1	1	1
APEI	APEI	0	0	0	0	0	0	0	0	0	0	0	0	0	0	0	0	0	0	0	0	0	0	0	0	1	1	1	1	1	1		APEI	APEI	1	1	1	1	1	1	1	1	1	1	1	1	1	1	1
APEI	4A	0.987586	0.0124139	0.879178	0.120822	0.485888	0.514112	0.858446	0.141554	0.240319	0.759681	0.497624	0.502376	0.720927	0.279073	0.874106	0.125894	1	0	0.962037	0.0379627	1	0	0.75	0.25	1	1	1	1	1	1		APE	APE	1	1	1	1	1	1	1	1	1	1	1	1	1	1	1
APE	APE	1	1	1	1	1	1	1	1	1	1	1	1	1	1	1	1	1	1	1	1	1	1	1	1	1	1	1	1	1	1		APE	US 10	1	1	1	1	1	1	1	1	1	1	1	1	1	1	1
APE	4A	1	1	1	1	1	1	1	1	1	1	1	1	1	1	1	1	1	1	1	1	1	1	1	1	1	1	1	1	1	1		SOPA	SOPA	1	1	1	1	1	1	1	1	1	1	1	1	1	1	1
SOPA	SOPA	1	1	1	1	1	1	1	1	1	1	1	1	1	1	1	1	1	1	1	1	1	1	1	1	1	1	1	1	1	1		SOPA	SOISS	1	1	1	1	1	1	1	1	1	1	1	1	1	1	1
SOPA	SOISS	1	1	1	1	1	1	1	1	1	1	1	1	1	1	1	1	1	1	1	1	1	1	1	1	1	1	1	1	1	1		SOW	SOW	1	1	1	1	1	1	1	1	1	1	1	1	1	1	1
SOW	SOW	1	1	1	1	1	1	1	1	1	1	1	1	1	1	1	1	1	1	1	1	1	1	1	1	1	1	1	1	1	1		SONE	SONE	1	1	1	1	1	1	1	1	1	1	1	1	1	1	1
SOW	5A	1	1	1	1	1	1	1	1	1	1	1	1	1	1	1	1	1	1	1	1	1	1	1	1	1	1	1	1	1	1		SOSE	SOSE	1	1	1	1	1	1	1	1	1	1	1	1	1	1	1
SONE	SONE	1	1	1	1	1	1	1	1	1	1	1	1	1	1	1	1	1	1	1	1	1	1	1	1	1	1	1	1	1	1		SGPA	SGPA	1	1	1	1	1	1	1	1	1	1	1	1	1	1	1
SONE	5A	1	1	1	1	1	1	1	1	1	1	1	1	1	1	1	1	1	1	1	1	1	1	1	1	1	1	1	1	1	1		SGW	SGW	0.8567	0.1433	0.3934	0.6066	0.5615	0.4385	0.4091	0.5909	0.2469	0.7531	0.7765	0.2235	1	0.991794	0.00820589
SOSE	SOSE	1	1	1	1	1	1	1	1	1	1	1	1	1	1	1	1	1	1	1	1	1	1	1	1	1	1	1	1	1	1		SGE	SGE	0.8567	0.1433	0.3934	0.6066	0.5615	0.4385	0.4091	0.5909	0.2469	0.7531	0.7765	0.2235	1	0.991794	0.00820589
SOSE	5A	1	1	1	1	1	1	1	1	1	1	1	1	1	1	1	1	1	1	1	1	1	1	1	1	1	1	1	1	1	1
SGPA	SGPA	1	1	1	1	1	1	1	1	1	1	1	1	1	1	1	1	1	1	1	1	1	1	1	1	1	1	1	1	1	1
SGW	SGW	0.9663	0.0337	0.6931	0.3069	0.4972	0.5028	0.6647	0.3353	0.3527	0.6473	0.58	0.42	0.6503	0.3497	0.8301	0.1699	0.8847	0.1153	0.8898	0.1102	0.6838	0.3162	0.7118	0.2882	1	1	1	1	1	1
SGE	SGE	0.9663	0.0337	0.6931	0.3069	0.4972	0.5028	0.6647	0.3353	0.3527	0.6473	0.58	0.42	0.6503	0.3497	0.8301	0.1699	0.8847	0.1153	0.8898	0.1102	0.6838	0.3162	0.7118	0.2882	1	1	1	1	1	1
[truncated: 11 more columns]

## Sheet: Pengs_Summer
Penguins: Summer
																												US10
Domain 1 MPA																														1		2		3		4		5		6		7	8		9		10	11	13
SSMU		APPA	APPA	APW	APW	APDPW	APDPW	APDPE	APDPE	APBSW	APBSW	APBSE	APBSE	APEI	APEI	APE	APE	SOPA	SOPA	SOW	SOW	SONE	SONE	SOSE	SOSE			SSMU		APPA	APPA	APW	APW	APDPW	APDPW	APDPE	APDPE	APBSW	APBSW	APBSE	APBSE	APEI	APE	APE	SOPA	SOPA	SOW	SONE	SOSE
	PIXEL	APPA	3 + 4A	APW	4A	APDPW	4A	APDPE	4A	APBSW	4A	APBSE	4A	APEI	4A	APE	4A	SOPA	SOISS	SOW	5A	SONE	5A	SOSE	5A				PIXEL	APPA	US 10	APW	US 10	APDPW	US 10	APDPE	US 10	APBSW	US 10	APBSE	US 10	APEI	APE	US 10	SOPA	SOISS	SOW	SONE	SOSE
APPA	APPA	0	0	0	0	0	0	0	0	0	0	0	0	0	0	0	0	0	0	0	0	0	0	0	0		1	APPA	APPA	0	0	0	0	0	0	0	0	0	0	0	0	0	0	0	0	0	0	0	0
APPA	3+4A	0	0	0	0	0	0	0	0	0	0	0	0	0	0	0	0	0	0	0	0	0	0	0	0			APPA	US 10	0	0	0	0	0	0	0	0	0	0	0	0	0	0	0	0	0	0	0	0
APW	APW	0	0	0	0	0	0	0	0	0	0	0	0	0	0	0	0	0	0	0	0	0	0	0	0		2	APW	APW	0	0	0	0	0	0	0	0	0	0	0	0	0	0	0	0	0	0	0	0
APW	4A	0	0	0.134064	0.865936	0	0	0	0	0	0	0	0	0	0	0	0	0	0	0	0	0	0	0	0			APW	US 10	0	0	0.720052	0.279948	0	0	0	0	0	0	0	0	0	0	0	0	0	0	0	0
APDPW	APDPW	0	0	0	0	0	0	0	0	0	0	0	0	0	0	0	0	0	0	0	0	0	0	0	0		3	APDPW	APDPW	0	0	0	0	0	0	0	0	0	0	0	0	0	0	0	0	0	0	0	0
APDPW	4A	0	0	0	0	0.0431651	0.956835	0	0	0	0	0	0	0	0	0	0	0	0	0	0	0	0	0	0			APDPW	US 10	0	0	0	0	0.506454	0.493546	0	0	0	0	0	0	0	0	0	0	0	0	0	0
APDPE	APDPE	0	0	0	0	0	0	0	0	0	0	0	0	0	0	0	0	0	0	0	0	0	0	0	0		4	APDPE	APDPE	0	0	0	0	0	0	0	0	0	0	0	0	0	0	0	0	0	0	0	0
APDPE	4A	0	0	0	0	0	0	0.0504564	0.949544	0	0	0	0	0	0	0	0	0	0	0	0	0	0	0	0			APDPE	US 10	0	0	0	0	0	0	0.50682	0.49318	0	0	0	0	0	0	0	0	0	0	0	0
APBSW	APBSW	0	0	0	0	0	0	0	0	0	0	0	0	0	0	0	0	0	0	0	0	0	0	0	0		5	APBSW	APBSW	0	0	0	0	0	0	0	0	0	0	0	0	0	0	0	0	0	0	0	0
APBSW	4A	0	0	0	0	0	0	0	0	0.0496173	0.950383	0	0	0	0	0	0	0	0	0	0	0	0	0	0			APBSW	US 10	0	0	0	0	0	0	0	0	0.506773	0.493227	0	0	0	0	0	0	0	0	0	0
APBSE	APBSE	0	0	0	0	0	0	0	0	0	0	0	0	0	0	0	0	0	0	0	0	0	0	0	0		6	APBSE	APBSE	0	0	0	0	0	0	0	0	0	0	0	0	0	0	0	0	0	0	0	0
APBSE	4A	0	0	0	0	0	0	0	0	0	0	0.147128	0.852872	0	0	0	0	0	0	0	0	0	0	0	0			APBSE	US 10	0	0	0	0	0	0	0	0	0	0	0.743237	0.256763	0	0	0	0	0	0	0	0
APEI	APEI	0	0	0	0	0	0	0	0	0	0	0	0	0	0	0	0	0	0	0	0	0	0	0	0		7	APEI	APEI	0	0	0	0	0	0	0	0	0	0	0	0	1	0	0	0	0	0	0	0
APEI	4A	0	0	0	0	0	0	0	0	0	0	0	0	0.0512358	0.948764	0	0	0	0	0	0	0	0	0	0		8	APE	APE	0	0	0	0	0	0	0	0	0	0	0	0	0	0	0	0	0	0	0	0
APE	APE	0	0	0	0	0	0	0	0	0	0	0	0	0	0	0	0	0	0	0	0	0	0	0	0			APE	US 10	0	0	0	0	0	0	0	0	0	0	0	0	0	0.922815	0.0771852	0	0	0	0	0
APE	4A	0	0	0	0	0	0	0	0	0	0	0	0	0	0	0.233192	0.766808	0	0	0	0	0	0	0	0		9	SOPA	SOPA	0	0	0	0	0	0	0	0	0	0	0	0	0	0	0	0	0	0	0	0
SOPA	SOPA	0	0	0	0	0	0	0	0	0	0	0	0	0	0	0	0	0	0	0	0	0	0	0	0			SOPA	SOISS	0	0	0	0	0	0	0	0	0	0	0	0	0	0	0	0	0	0	0	0
SOPA	SOISS	0	0	0	0	0	0	0	0	0	0	0	0	0	0	0	0	0	0	0	0	0	0	0	0		10	SOW	SOW	0	0	0	0	0	0	0	0	0	0	0	0	0	0	0	0	0	1	0	0
SOW	SOW	0	0	0	0	0	0	0	0	0	0	0	0	0	0	0	0	0	0	0	0	0	0	0	0		11	SONE	SONE	0	0	0	0	0	0	0	0	0	0	0	0	0	0	0	0	0	0	1	0
SOW	5A	0	0	0	0	0	0	0	0	0	0	0	0	0	0	0	0	0	0	0.0515861	0.948414	0	0	0	0		12	SOSE	SOSE	0	0	0	0	0	0	0	0	0	0	0	0	0	0	0	0	0	0	0	1
SONE	SONE	0	0	0	0	0	0	0	0	0	0	0	0	0	0	0	0	0	0	0	0	0	0	0	0
SONE	5A	0	0	0	0	0	0	0	0	0	0	0	0	0	0	0	0	0	0	0	0	0.23026	0.76974	0	0
SOSE	SOSE	0	0	0	0	0	0	0	0	0	0	0	0	0	0	0	0	0	0	0	0	0	0	0	0
SOSE	5A	0	0	0	0	0	0	0	0	0	0	0	0	0	0	0	0	0	0	0	0	0	0	0.0970955	0.902904
																												Foraging matrix
Foraging matrix																														APPA	APW	APDPW	APDPE	APBSW	APBSE	APEI	APE	SOPA	SOW	SONE	SOSE	SGPA	SGW	SGE	BT1	BT2	BT3	check
		APPA	APW	APDPW	APDPE	APBSW	APBSE	APEI	APE	SOPA	SOW	SONE	SOSE	SGPA	SGW	SGE	BT1	BT2	BT3	check								1	APPA	NA	NA	NA	NA	NA	NA	NA	NA	NA	NA	NA	NA	NA	NA	NA	NA	NA	NA	0
1	APPA	NA	NA	NA	NA	NA	NA	NA	NA	NA	NA	NA	NA	NA	NA	NA	NA	NA	NA	0								2	APW	0	1	0	0	0	0	0	0	0	0	0	0	0	0	0	0	0	0	1
2	APW	0	1	0	0	0	0	0	0	0	0	0	0	0	0	0	0	0	0	1								3	APDPW	0	0	1	0	0	0	0	0	0	0	0	0	0	0	0	0	0	0	1
3	APDPW	0	0	1	0	0	0	0	0	0	0	0	0	0	0	0	0	0	0	1								4	APDPE	0	0	0	1	0	0	0	0	0	0	0	0	0	0	0	0	0	0	1
4	APDPE	0	0	0	1	0	0	0	0	0	0	0	0	0	0	0	0	0	0	1								5	APBSW	0	0	0	0	1	0	0	0	0	0	0	0	0	0	0	0	0	0	1
5	APBSW	0	0	0	0	1	0	0	0	0	0	0	0	0	0	0	0	0	0	1								6	APBSE	0	0	0	0	0	1	0	0	0	0	0	0	0	0	0	0	0	0	1
6	APBSE	0	0	0	0	0	1	0	0	0	0	0	0	0	0	0	0	0	0	1								7	APEI	0	0	0	0	0	0	1	0	0	0	0	0	0	0	0	0	0	0	1
7	APEI	0	0	0	0	0	0	1	0	0	0	0	0	0	0	0	0	0	0	1								8	APE	0	0	0	0	0	0	0	1	0	0	0	0	0	0	0	0	0	0	1
8	APE	0	0	0	0	0	0	0	1	0	0	0	0	0	0	0	0	0	0	1								9	SOPA	NA	NA	NA	NA	NA	NA	NA	NA	NA	NA	NA	NA	NA	NA	NA	NA	NA	NA	0
9	SOPA	NA	NA	NA	NA	NA	NA	NA	NA	NA	NA	NA	NA	NA	NA	NA	NA	NA	NA	0								10	SOW	0	0	0	0	0	0	0	0	0	1	0	0	0	0	0	0	0	0	1
10	SOW	0	0	0	0	0	0	0	0	0	1	0	0	0	0	0	0	0	0	1								11	SONE	0	0	0	0	0	0	0	0	0	0	1	0	0	0	0	0	0	0	1
11	SONE	0	0	0	0	0	0	0	0	0	0	1	0	0	0	0	0	0	0	1								12	SOSE	0	0	0	0	0	0	0	0	0	0	0	1	0	0	0	0	0	0	1
12	SOSE	0	0	0	0	0	0	0	0	0	0	0	1	0	0	0	0	0	0	1								13	SGPA	NA	NA	NA	NA	NA	NA	NA	NA	NA	NA	NA	NA	NA	NA	NA	NA	NA	NA	0
13	SGPA	NA	NA	NA	NA	NA	NA	NA	NA	NA	NA	NA	NA	NA	NA	NA	NA	NA	NA	0								14	SGW	0	0	0	0	0	0	0	0	0	0	0	0	0	1	0	0	0	0	1
14	SGW	0	0	0	0	0	0	0	0	0	0	0	0	0	1	0	0	0	0	1								15	SGE	0	0	0	0	0	0	0	0	0	0	0	0	0	0	1	0	0	0	1
15	SGE	0	0	0	0	0	0	0	0	0	0	0	0	0	0	1	0	0	0	1										1		2		3		4		5		6		7	8		9		10	11	12
																												Proportions		check:			1		1		1		1		1			1
Proportions		check:	2		2		2		2		2		2		2		2		2		2		2		2			SSMU		APPA	APPA	APW	APW	APDPW	APDPW	APDPE	APDPE	APBSW	APBSW	APBSE	APBSE	APEI	APE	APE	SOPA	SOPA	SOW	SONE	SOSE
SSMU		APPA	APPA	APW	APW	APDPW	APDPW	APDPE	APDPE	APBSW	APBSW	APBSE	APBSE	APEI	APEI	APE	APE	SOPA	SOPA	SOW	SOW	SONE	SONE	SOSE	SOSE	SGPA			PIXEL	APPA	US 10	APW	US 10	APDPW	US 10	APDPE	US 10	APBSW	US 10	APBSE	US 10	APEI	APE	US 10	SOPA	SOISS	SOW	SONE	SOSE
	PIXEL	APPA	3 + 4A	APW	4A	APDPW	4A	APDPE	4A	APBSW	4A	APBSE	4A	APEI	4A	APE	4A	SOPA	SOISS	SOW	5A	SONE	5A	SOSE	5A	SGPA		APPA	APPA	1	1	1	1	1	1	1	1	1	1	1	1	1	1	1	1	1	1	1	1
APPA	APPA	1	1	1	1	1	1	1	1	1	1	1	1	1	1	1	1	1	1	1	1	1	1	1	1	1		APPA	US 10	1	1	1	1	1	1	1	1	1	1	1	1	1	1	1	1	1	1	1	1
APPA	3+4A	1	1	1	1	1	1	1	1	1	1	1	1	1	1	1	1	1	1	1	1	1	1	1	1	1		APW	APW	0	0	0	0	0	0	0	0	0	0	0	0	0	0	0	0	0	0	0	0
APW	APW	0	0	0	0	0	0	0	0	0	0	0	0	0	0	0	0	0	0	0	0	0	0	0	0	0		APW	US 10	0	0	0.720052	0.279948	0	0	0	0	0	0	0	0	0	0	0	0	0	0	0	0
APW	4A	0	0	0.134064	0.865936	0	0	0	0	0	0	0	0	0	0	0	0	0	0	0	0	0	0	0	0	0		APDPW	APDPW	0	0	0	0	0	0	0	0	0	0	0	0	0	0	0	0	0	0	0	0
APDPW	APDPW	0	0	0	0	0	0	0	0	0	0	0	0	0	0	0	0	0	0	0	0	0	0	0	0	0		APDPW	US 10	0	0	0	0	0.506454	0.493546	0	0	0	0	0	0	0	0	0	0	0	0	0	0
APDPW	4A	0	0	0	0	0.0431651	0.956835	0	0	0	0	0	0	0	0	0	0	0	0	0	0	0	0	0	0	0		APDPE	APDPE	0	0	0	0	0	0	0	0	0	0	0	0	0	0	0	0	0	0	0	0
APDPE	APDPE	0	0	0	0	0	0	0	0	0	0	0	0	0	0	0	0	0	0	0	0	0	0	0	0	0		APDPE	US 10	0	0	0	0	0	0	0.50682	0.49318	0	0	0	0	0	0	0	0	0	0	0	0
APDPE	4A	0	0	0	0	0	0	0.0504564	0.949544	0	0	0	0	0	0	0	0	0	0	0	0	0	0	0	0	0		APBSW	APBSW	0	0	0	0	0	0	0	0	0	0	0	0	0	0	0	0	0	0	0	0
APBSW	APBSW	0	0	0	0	0	0	0	0	0	0	0	0	0	0	0	0	0	0	0	0	0	0	0	0	0		APBSW	US 10	0	0	0	0	0	0	0	0	0.506773	0.493227	0	0	0	0	0	0	0	0	0	0
APBSW	4A	0	0	0	0	0	0	0	0	0.0496173	0.950383	0	0	0	0	0	0	0	0	0	0	0	0	0	0	0		APBSE	APBSE	0	0	0	0	0	0	0	0	0	0	0	0	0	0	0	0	0	0	0	0
APBSE	APBSE	0	0	0	0	0	0	0	0	0	0	0	0	0	0	0	0	0	0	0	0	0	0	0	0	0		APBSE	US 10	0	0	0	0	0	0	0	0	0	0	0.743237	0.256763	0	0	0	0	0	0	0	0
APBSE	4A	0	0	0	0	0	0	0	0	0	0	0.147128	0.852872	0	0	0	0	0	0	0	0	0	0	0	0	0		APEI	APEI	0	0	0	0	0	0	0	0	0	0	0	0	1	0	0	0	0	0	0	0
APEI	APEI	0	0	0	0	0	0	0	0	0	0	0	0	0	0	0	0	0	0	0	0	0	0	0	0	0		APE	APE	0	0	0	0	0	0	0	0	0	0	0	0	0	0	0	0	0	0	0	0
APEI	4A	0	0	0	0	0	0	0	0	0	0	0	0	0.0512358	0.948764	0	0	0	0	0	0	0	0	0	0	0		APE	US 10	0	0	0	0	0	0	0	0	0	0	0	0	0	0.922815	0.0771852	0	0	0	0	0
APE	APE	0	0	0	0	0	0	0	0	0	0	0	0	0	0	0	0	0	0	0	0	0	0	0	0	0		SOPA	SOPA	1	1	1	1	1	1	1	1	1	1	1	1	1	1	1	1	1	1	1	1
APE	4A	0	0	0	0	0	0	0	0	0	0	0	0	0	0	0.233192	0.766808	0	0	0	0	0	0	0	0	0		SOPA	SOISS	1	1	1	1	1	1	1	1	1	1	1	1	1	1	1	1	1	1	1	1
SOPA	SOPA	1	1	1	1	1	1	1	1	1	1	1	1	1	1	1	1	1	1	1	1	1	1	1	1	1		SOW	SOW	0	0	0	0	0	0	0	0	0	0	0	0	0	0	0	0	0	1	0	0
SOPA	SOISS	1	1	1	1	1	1	1	1	1	1	1	1	1	1	1	1	1	1	1	1	1	1	1	1	1		SONE	SONE	0	0	0	0	0	0	0	0	0	0	0	0	0	0	0	0	0	0	1	0
SOW	SOW	0	0	0	0	0	0	0	0	0	0	0	0	0	0	0	0	0	0	0	0	0	0	0	0	0		SOSE	SOSE	0	0	0	0	0	0	0	0	0	0	0	0	0	0	0	0	0	0	0	1
SOW	5A	0	0	0	0	0	0	0	0	0	0	0	0	0	0	0	0	0	0	0.0515861	0.948414	0	0	0	0	0		SGPA	SGPA	1	1	1	1	1	1	1	1	1	1	1	1	1	1	1	1	1	1	1	1
SONE	SONE	0	0	0	0	0	0	0	0	0	0	0	0	0	0	0	0	0	0	0	0	0	0	0	0	0		SGW	SGW	0	0	0	0	0	0	0	0	0	0	0	0	0	0	0	0	0	0	0	0
SONE	5A	0	0	0	0	0	0	0	0	0	0	0	0	0	0	0	0	0	0	0	0	0.23026	0.76974	0	0	0		SGE	SGE	0	0	0	0	0	0	0	0	0	0	0	0	0	0	0	0	0	0	0	0
SOSE	SOSE	0	0	0	0	0	0	0	0	0	0	0	0	0	0	0	0	0	0	0	0	0	0	0	0	0
SOSE	5A	0	0	0	0	0	0	0	0	0	0	0	0	0	0	0	0	0	0	0	0	0	0	0.0970955	0.902904	0
SGPA	SGPA	1	1	1	1	1	1	1	1	1	1	1	1	1	1	1	1	1	1	1	1	1	1	1	1	1
SGW	SGW	0	0	0	0	0	0	0	0	0	0	0	0	0	0	0	0	0	0	0	0	0	0	0	0	0
SGE	SGE	0	0	0	0	0	0	0	0	0	0	0	0	0	0	0	0	0	0	0	0	0	0	0	0	0
[truncated: 5 more columns]

## Sheet: Pengs_Winter
Penguins: Winter
																																		US 10 only
Domain 1 MPA																																		PENGS
SSMU		APPA	APPA	APW	APW	APDPW	APDPW	APDPE	APDPE	APBSW	APBSW	APBSE	APBSE	APEI	APEI	APE	APE	SOPA	SOPA	SOW	SOW	SONE	SONE	SOSE	SOSE	SGPA	SGW	SGE	BT1	BT2	BT3			SSMU		APPA	APPA	APW	APW	APDPW	APDPW	APDPE	APDPE	APBSW	APBSW	APBSE	APBSE	APEI	APE
	PIXEL	APPA	3 + 4A	APW	4A	APDPW	4A	APDPE	4A	APBSW	4A	APBSE	4A	APEI	4A	APE	4A	SOPA	SOISS	SOW	5A	SONE	5A	SOSE	5A	SGPA	SGW	SGE	BT1	BT2	BT3				PIXEL	APPA	US 10	APW	US 10	APDPW	US 10	APDPE	US 10	APBSW	US 10	APBSE	US 10	APEI	APE
APPA	APPA	0	0	0	0	0	0	0	0	0	0	0	0	0	0	0	0	0	0	0	0	0	0	0	0	0	0	0	0	0	0		1	APPA	APPA	0	0	0	0	0	0	0	0	0	0	0	0	0	0
APPA	3+4A	0	0	0	0	0	0	0	0	0	0	0	0	0	0	0	0	0	0	0	0	0	0	0	0	0	0	0	0	0	0			APPA	US 10	0	0	0	0	0	0	0	0	0	0	0	0	0	0
APW	APW	0	0	0	0	0	0	0	0	0	0	0	0	0	0	0	0	0	0	0	0	0	0	0	0	0	0	0	0	0	0		2	APW	APW	0	0	0	0	0	0	0	0	0	0	0	0	0	0
APW	4A	0.0546446	2.9276e-07	0.00644751	0.00860355	0.00427934	0.150028	0.00224872	0.0213136	0.0604265	0.137296	0.123559	0.159238	0.0012787	0.00503752	0.0308397	0.0710333	0.0159973	0.00322855	0.000868325	6.14795e-05	0.000579371	0.000436212	0.000221619	0.000294516	0.00250246	0	0.000598979	0.125519	0.00711704	0.0063018			APW	US 10	0.0543345	6.73267e-05	0.00300072	0.0119548	0.00644512	0.147562	0.0069506	0.0165708	0.0572899	0.13903	0.140526	0.142696	0.00629862	0.101744
APDPW	APDPW	0	0	0	0	0	0	0	0	0	0	0	0	0	0	0	0	0	0	0	0	0	0	0	0	0	0	0	0	0	0		3	APDPW	APDPW	0	0	0	0	0	0	0	0	0	0	0	0	0	0
APDPW	4A	0.125789	8.32537e-07	0.0142599	0.00754666	0.0119586	0.190563	0.00636627	0.0446788	0.0212782	0.0591806	0.00412041	0.0310108	0.00329187	0.0143255	1.68743e-05	1.55561e-05	0.0454923	0.00918122	0.0024693	0.000174833	0.00164759	0.00124048	0.00063023	0.000837532	0.00711638	0	0.00170335	0.356944	0.0202391	0.0179208			APDPW	US 10	0.124226	0.000190217	0.00703472	0.0145163	0.0144963	0.186513	0.00845857	0.0421404	0.0188655	0.0603194	0.0358496	0.00242091	0.0174547	3.20004e-05
APDPE	APDPE	0	0	0	0	0	0	0	0	0	0	0	0	0	0	0	0	0	0	0	0	0	0	0	0	0	0	0	0	0	0		4	APDPE	APDPE	0	0	0	0	0	0	0	0	0	0	0	0	0	0
APDPE	4A	0.146079	9.66873e-07	0.0152332	0.00328674	0.0138195	0.144402	0.00738422	0.0466977	0.00348461	0.0208424	0.00463135	0.032951	0.00382301	0.016637	1.52107e-06	4.56321e-07	0.0528328	0.0106627	0.00286774	0.000203043	0.00191344	0.00144064	0.000731923	0.000972674	0.00826466	0	0.0019782	0.41454	0.0235048	0.0208124			APDPE	US 10	0.144012	0.000220522	0.00768614	0.0105998	0.0155982	0.141301	0.00617068	0.047333	0.00768686	0.0163019	0.0381188	0.00277386	0.0202355	1.93531e-06
APBSW	APBSW	0	0	0	0	0	0	0	0	0	0	0	0	0	0	0	0	0	0	0	0	0	0	0	0	0	0	0	0	0	0		5	APBSW	APBSW	0	0	0	0	0	0	0	0	0	0	0	0	0	0
APBSW	4A	0.1438	9.51785e-07	0.015124	0.00376549	0.0136105	0.149591	0.00726989	0.0464712	0.00548366	0.0251496	0.00457164	0.0327305	0.00376336	0.0163774	2.6581e-06	7.97429e-07	0.0520084	0.0104963	0.00282299	0.000199875	0.00188358	0.00141816	0.000720501	0.000957496	0.00813569	0	0.00194733	0.408071	0.0231381	0.0204877			APBSW	US 10	0.141793	0.000217124	0.00761312	0.0110393	0.0154747	0.146375	0.00642744	0.0467508	0.00894052	0.0212398	0.0378622	0.0027316	0.0199237	3.38266e-06
APBSE	APBSE	0	0	0	0	0	0	0	0	0	0	0	0	0	0	0	0	0	0	0	0	0	0	0	0	0	0	0	0	0	0		6	APBSE	APBSE	0	0	0	0	0	0	0	0	0	0	0	0	0	0
APBSE	4A	0.0573846	3.0335e-07	0.0060959	0.00650455	0.00440388	0.121575	0.00232597	0.0197982	0.0554723	0.125937	0.136937	0.174325	0.00133386	0.00521974	0.0342157	0.0788223	0.0165759	0.00334534	0.000899735	6.37035e-05	0.000600329	0.000451991	0.000229636	0.00030517	0.00259298	0	0.000620646	0.130059	0.00737449	0.00652976			APBSE	US 10	0.0570483	6.9748e-05	0.00290021	0.00962115	0.00614067	0.119596	0.00558611	0.0164913	0.0556401	0.124581	0.153184	0.15825	0.006534	0.112872
APEI	APEI	0	0	0	0	0	0	0	0	0	0	0	0	0	0	0	0	0	0	0	0	0	0	0	0	0	0	0	0	0	0		7	APEI	APEI	0.146058	0.000223656	0.00775346	0.0101943	0.0157121	0.13662	0.00593381	0.0478699	0.0065307	0.0117474	0.0383565	0.00281415	0.0205231	1.54044e-06
APEI	4A	0.148182	9.80791e-07	0.0153339	0.00284494	0.0140123	0.139613	0.00748969	0.0469065	0.00164015	0.0168681	0.00468756	0.0331557	0.00387805	0.0168765	7.59133e-07	8.03652e-07	0.0535934	0.0108162	0.00290903	0.000205966	0.00194099	0.00146138	0.000742459	0.000986676	0.00838363	0	0.00200668	0.420507	0.0238432	0.0211121		8	APE	APE	0	0	0	0	0	0	0	0	0	0	0	0	0	0
APE	APE	0	0	0	0	0	0	0	0	0	0	0	0	0	0	0	0	0	0	0	0	0	0	0	0	0	0	0	0	0	0			APE	US 10	0.0218542	0	8.28184e-06	0.000188182	2.1308e-05	0.00132215	6.41519e-05	2.68396e-05	0.0744603	0.126084	0.26186	0.299169	0.000254345	0.21455
APE	4A	0.0218812	0	2.31599e-05	0.00017391	1.19802e-06	0.00134165	1.62177e-07	9.05417e-05	0.0635257	0.137097	0.256444	0.305037	0.000254659	0	0.0648012	0.149328	0	0	0	0	0	0	0	0	0	0	0	0	0	0
Foraging matrix																																		Foraging matrix
		APPA	APW	APDPW	APDPE	APBSW	APBSE	APEI	APE	SOPA	SOW	SONE	SOSE	SGPA	SGW	SGE	BT1	BT2	BT3	check																APPA	APW	APDPW	APDPE	APBSW	APBSE	APEI	APE	SOPA	SOW	SONE	SOSE	SGPA	SGW
1	APPA	NA	NA	NA	NA	NA	NA	NA	NA	NA	NA	NA	NA	NA	NA	NA	NA	NA	NA	0														1	APPA	NA	NA	NA	NA	NA	NA	NA	NA	NA	NA	NA	NA	NA	NA
2	APW	0.0546449	0.0150511	0.154307	0.0235623	0.197722	0.282797	0.00631622	0.101873	0.0192258	0.000929804	0.00101558	0.000516135	0.00250246	0	0.000598979	0.125519	0.00711704	0.0063018	1														2	APW	0.0544019	0.0149555	0.154007	0.0235214	0.19632	0.283222	0.00629862	0.101809	0.0191403	0.00185134	0.00202621	0.00103846	0.00249133	0
3	APDPW	0.125789	0.0218066	0.202522	0.051045	0.0804588	0.0351312	0.0176173	3.24303e-05	0.0546735	0.00264414	0.00288807	0.00146776	0.00711638	0	0.00170335	0.356944	0.0202391	0.0179208	1														3	APDPW	0.124417	0.0215511	0.201009	0.0505989	0.0791849	0.0382705	0.0174547	3.20114e-05	0.0540769	0.00523056	0.00572464	0.00293396	0.00703872	0
4	APDPE	0.14608	0.0185199	0.158221	0.0540819	0.024327	0.0375824	0.02046	1.97739e-06	0.0634955	0.00307079	0.00335408	0.0017046	0.00826466	0	0.0019782	0.41454	0.0235048	0.0208124	1														4	APDPE	0.144232	0.0182859	0.156899	0.0535037	0.0239888	0.0408927	0.0202355	1.93531e-06	0.0626922	0.00606388	0.00663666	0.00340139	0.0081601	0
5	APBSW	0.143801	0.0188894	0.163201	0.0537411	0.0306333	0.0373022	0.0201407	3.45553e-06	0.0625047	0.00302287	0.00330174	0.001678	0.00813569	0	0.00194733	0.408071	0.0231381	0.0204877	1														5	APBSW	0.14201	0.0186524	0.16185	0.0531783	0.0301803	0.0405938	0.0199237	3.38266e-06	0.0617261	0.00597043	0.00653439	0.00334897	0.00803436	0
6	APBSE	0.0573849	0.0126004	0.125979	0.0221241	0.181409	0.311262	0.0065536	0.113038	0.0199213	0.000963439	0.00105232	0.000534806	0.00259298	0	0.000620646	0.130059	0.00737449	0.00652976															6	APBSE	0.0571181	0.0125214	0.125736	0.0220774	0.180221	0.311434	0.006534	0.112945	0.0198287	0.00191792	0.00209908	0.00107581	0.00258092	0
7	APEI	0.148183	0.0181789	0.153625	0.0543962	0.0185083	0.0378433	0.0207545	1.56278e-06	0.0644095	0.00311499	0.00340237	0.00172913	0.00838363	0	0.00200668	0.420507	0.0238432	0.0211121	1														7	APEI	0.146282	0.0179477	0.152332	0.0538037	0.0182781	0.0411706	0.0205231	1.54104e-06	0.0635831	0.00615005	0.00673098	0.00344972	0.00827606	0
8	APE	0.0218812	0.00019707	0.00134285	9.07039e-05	0.200623	0.561481	0.000254659	0.21413	0	0	0	0	0	0	0	0	0	0	1														8	APE	0.0218542	0.000196464	0.00134346	9.09914e-05	0.200544	0.561029	0.0205231	0.214687	0	0	0	0	0	0
9	SOPA	NA	NA	NA	NA	NA	NA	NA	NA	NA	NA	NA	NA	NA	NA	NA	NA	NA	NA	1														9	SOPA	NA	NA	NA	NA	NA	NA	NA	NA	NA	NA	NA	NA	NA	NA
10	SOW	0.17	0.02	0.01	0.01	0.01	0.01	0.01	0.03	0.32	0.01	0	0.01	0.36	0.02	0.02	0	0	0	1														10	SOW	0.17	0.02	0.01	0.01	0.01	0.01	0.01	0.03	0.32	0.01	0	0.01	0.36	0.02
11	SONE	0	0	0	0	0	0	0	0	0.01	0	0.1	0	0.01	0	0	0.44	0	0.44	1														11	SONE	0	0	0	0	0	0	0	0	0.01	0	0.1	0	0.01	0
12	SOSE	0.13	0.01	0.01	0.01	0.01	0.01	0.01	0.02	0.24	0	0	0.04	0.27	0.01	0.02	0.1	0	0.1	0.99														12	SOSE	0.13	0.01	0.01	0.01	0.01	0.01	0.01	0.02	0.24	0	0	0.04	0.27	0.01
13	SGPA	NA	NA	NA	NA	NA	NA	NA	NA	NA	NA	NA	NA	NA	NA	NA	NA	NA	NA	0														13	SGPA	NA	NA	NA	NA	NA	NA	NA	NA	NA	NA	NA	NA	NA	NA
14	SGW	0.09	0.01	0	0	0	0.01	0.01	0.02	0.16	0	0	0	0.18	0.51	0.01	0	0	0	1														14	SGW	0.09	0.01	0	0	0	0.01	0.01	0.02	0.16	0	0	0	0.18	0.51
15	SGE	0.11	0.02	0.01	0.01	0.01	0.01	0.01	0.04	0.11	0	0	0.01	0.12	0.02	0.52	0	0	0	1														15	SGE	0.11	0.02	0.01	0.01	0.01	0.01	0.01	0.04	0.11	0	0	0.01	0.12	0.02
Proportions		check:	1		1		1		1		1		1		1		1		1		1		1		1		2							Proportions		check	1		1		1		1		1		1
SSMU		APPA	APPA	APW	APW	APDPW	APDPW	APDPE	APDPE	APBSW	APBSW	APBSE	APBSE	APEI	APEI	APE	APE	SOPA	SOPA	SOW	SOW	SONE	SONE	SOSE	SOSE	SGPA	SGW	SGE	BT1	BT2	BT3			SSMU		APPA	APPA	APW	APW	APDPW	APDPW	APDPE	APDPE	APBSW	APBSW	APBSE	APBSE	APEI	APE
	PIXEL	APPA	3 + 4A	APW	4A	APDPW	4A	APDPE	4A	APBSW	4A	APBSE	4A	APEI	4A	APE	4A	SOPA	SOISS	SOW	5A	SONE	5A	SOSE	5A	SGPA	SGW	SGE	BT1	BT2	BT3				PIXEL	APPA	US 10	APW	US 10	APDPW	US 10	APDPE	US 10	APBSW	US 10	APBSE	US 10	APEI	APE
APPA	APPA	1	1	1	1	1	1	1	1	1	1	1	1	1	1	1	1	1	1	1	1	1	1	1	1	1	1	1	1	1	1			APPA	APPA	1	1	1	1	1	1	1	1	1	1	1	1	1	1
APPA	3+4A	1	1	1	1	1	1	1	1	1	1	1	1	1	1	1	1	1	1	1	1	1	1	1	1	1	1	1	1	1	1			APPA	US 10	1	1	1	1	1	1	1	1	1	1	1	1	1	1
APW	APW	0	0	0	0	0	0	0	0	0	0	0	0	0	0	0	0	0	0	0	0	0	0	0	0	0	0	0	0	0	0			APW	APW	0	0	0	0	0	0	0	0	0	0	0	0	0	0
APW	4A	0.999995	5.35749e-06	0.428376	0.571624	0.0277326	0.972267	0.0954371	0.904563	0.305613	0.694387	0.436917	0.563083	0.202447	0.797553	0.302727	0.697273	0.832072	0.167928	0.933879	0.0661209	0.570481	0.429519	0.429382	0.570618	1	1	1	1	1	1			APW	US 10	0.998762	0.00123758	0.200643	0.799357	0.0418494	0.958151	0.295501	0.704499	0.291819	0.708181	0.496169	0.503831	1	0.999362
APDPW	APDPW	0	0	0	0	0	0	0	0	0	0	0	0	0	0	0	0	0	0	0	0	0	0	0	0	1	1	1	1	1	1			APDPW	APDPW	0	0	0	0	0	0	0	0	0	0	0	0	0	0
APDPW	4A	0.999993	6.6185e-06	0.653927	0.346073	0.0590483	0.940952	0.124719	0.875281	0.26446	0.73554	0.117286	0.882714	0.186854	0.813146	0.520324	0.479676	0.832072	0.167928	0.933879	0.0661209	0.570481	0.429519	0.429382	0.570618	1	1	1	1	1	1			APDPW	US 10	0.998471	0.00152887	0.326421	0.673579	0.0721175	0.927882	0.167169	0.832831	0.238246	0.761754	0.936742	0.0632579	1	0.999658
APDPE	APDPE	0	0	0	0	0	0	0	0	0	0	0	0	0	0	0	0	0	0	0	0	0	0	0	0	1	1	1	1	1	1			APDPE	APDPE	0	0	0	0	0	0	0	0	0	0	0	0	0	0
APDPE	4A	0.999993	6.61877e-06	0.822529	0.177471	0.0873429	0.912657	0.136538	0.863462	0.143241	0.856759	0.123232	0.876768	0.186853	0.813147	0.769231	0.230769	0.832072	0.167928	0.933879	0.0661209	0.570481	0.429519	0.429382	0.570618	1	1	1	1	1	1			APDPE	US 10	0.998471	0.00152894	0.420331	0.579669	0.0994156	0.900584	0.115332	0.884668	0.320436	0.679564	0.932167	0.0678328	1	1
APBSW	APBSW	0	0	0	0	0	0	0	0	0	0	0	0	0	0	0	0	0	0	0	0	0	0	0	0	1	1	1	1	1	1			APBSW	APBSW	0	0	0	0	0	0	0	0	0	0	0	0	0	0
APBSW	4A	0.999993	6.61875e-06	0.800656	0.199344	0.0833972	0.916603	0.135276	0.864724	0.17901	0.82099	0.122557	0.877443	0.186853	0.813147	0.769231	0.230769	0.832072	0.167928	0.933879	0.0661209	0.570481	0.429519	0.429382	0.570618	1	1	1	1	1	1			APBSW	US 10	0.998471	0.00152893	0.408157	0.591843	0.0956116	0.904388	0.120866	0.879134	0.296237	0.703763	0.932709	0.0672911	1	1
APBSE	APBSE	0	0	0	0	0	0	0	0	0	0	0	0	0	0	0	0	0	0	0	0	0	0	0	0	1	1	1	1	1	1			APBSE	APBSE	0	0	0	0	0	0	0	0	0	0	0	0	0	0
APBSE	4A	0.999995	5.28623e-06	0.483784	0.516216	0.0349574	0.965043	0.105133	0.894867	0.305785	0.694215	0.439942	0.560058	0.203531	0.796469	0.302692	0.697308	0.832072	0.167928	0.933879	0.0661209	0.570481	0.429519	0.429382	0.570618	1	1	1	1	1	1			APBSE	US 10	0.998779	0.00122112	0.231621	0.768379	0.0488377	0.951162	0.253024	0.746976	0.308733	0.691267	0.491867	0.508133	1	0.999362
APEI	APEI	0	0	0	0	0	0	0	0	0	0	0	0	0	0	0	0	0	0	0	0	0	0	0	0	1	1	1	1	1	1			APEI	APEI	0.998471	0.00152894	0.432003	0.567997	0.103144	0.896856	0.110286	0.889714	0.357296	0.642704	0.931647	0.0683533	1	0.999611
APEI	4A	0.999993	6.61878e-06	0.843503	0.156497	0.091211	0.908789	0.137688	0.862312	0.0886175	0.911383	0.123868	0.876132	0.186853	0.813147	0.485757	0.514243	0.832072	0.167928	0.933879	0.0661209	0.570481	0.429519	0.429382	0.570618	1	1	1	1	1	1			APE	APE	0	0	0	0	0	0	0	0	0	0	0	0	0	0
APE	APE	0	0	0	0	0	0	0	0	0	0	0	0	0	0	0	0	0	0	0	0	0	0	0	0	1	1	1	1	1	1			APE	US 10	1	0	0.0421545	0.957846	0.0158605	0.984139	0.705032	0.294968	0.371291	0.628709	0.46675	0.53325	1	0
APE	4A	1	0	0.117521	0.882479	0.000892144	0.999108	0.00178798	0.998212	0.316642	0.683358	0.456728	0.543272	1	0	0.302626	0.697374	0	0	0	0	0	0	0	0	1	1	1	1	1	1			SOPA	SOPA	1	1	1	1	1	1	1	1	1	1	1	1	1	1
SOPA	SOPA	1	1	1	1	1	1	1	1	1	1	1	1	1	1	1	1	1	1	1	1	1	1	1	1	1	1	1	1	1	1			SOPA	SOISS	1	1	1	1	1	1	1	1	1	1	1	1	1	1
SOPA	SOISS	1	1	1	1	1	1	1	1	1	1	1	1	1	1	1	1	1	1	1	1	1	1	1	1	1	1	1	1	1	1			SOW	SOW	0.8567	0.1433	0.3934	0.6066	0.5615	0.4385	0.4091	0.5909	0.2469	0.7531	0.7765	0.2235	1	0.991794
SOW	SOW	0.9663	0.0337	0.6931	0.3069	0.4972	0.5028	0.6647	0.3353	0.3527	0.6473	0.58	0.42	0.6503	0.3497	0.8301	0.1699	0.8847	0.1153	0.8898	0.1102	0.6838	0.3162	0.7118	0.2882	1	1	1	1	1	1			SONE	SONE	0.8567	0.1433	0.3934	0.6066	0.5615	0.4385	0.4091	0.5909	0.2469	0.7531	0.7765	0.2235	1	0.991794
SOW	5A	0.9663	0.0337	0.6931	0.3069	0.4972	0.5028	0.6647	0.3353	0.3527	0.6473	0.58	0.42	0.6503	0.3497	0.8301	0.1699	0.8847	0.1153	0.8898	0.1102	0.6838	0.3162	0.7118	0.2882	1	1	1	1	1	1			SOSE	SOSE	0.8567	0.1433	0.3934	0.6066	0.5615	0.4385	0.4091	0.5909	0.2469	0.7531	0.7765	0.2235	1	0.991794
SONE	SONE	0.9663	0.0337	0.6931	0.3069	0.4972	0.5028	0.6647	0.3353	0.3527	0.6473	0.58	0.42	0.6503	0.3497	0.8301	0.1699	0.8847	0.1153	0.8898	0.1102	0.6838	0.3162	0.7118	0.2882	1	1	1	1	1	1			SGPA	SGPA	1	1	1	1	1	1	1	1	1	1	1	1	1	1
SONE	5A	0.9663	0.0337	0.6931	0.3069	0.4972	0.5028	0.6647	0.3353	0.3527	0.6473	0.58	0.42	0.6503	0.3497	0.8301	0.1699	0.8847	0.1153	0.8898	0.1102	0.6838	0.3162	0.7118	0.2882	1	1	1	1	1	1			SGW	SGW	0.8567	0.1433	0.3934	0.6066	0.5615	0.4385	0.4091	0.5909	0.2469	0.7531	0.7765	0.2235	1	0.991794
SOSE	SOSE	0.9663	0.0337	0.6931	0.3069	0.4972	0.5028	0.6647	0.3353	0.3527	0.6473	0.58	0.42	0.6503	0.3497	0.8301	0.1699	0.8847	0.1153	0.8898	0.1102	0.6838	0.3162	0.7118	0.2882	1	1	1	1	1	1			SGE	SGE	0.8567	0.1433	0.3934	0.6066	0.5615	0.4385	0.4091	0.5909	0.2469	0.7531	0.7765	0.2235	1	0.991794
SOSE	5A	0.9663	0.0337	0.6931	0.3069	0.4972	0.5028	0.6647	0.3353	0.3527	0.6473	0.58	0.42	0.6503	0.3497	0.8301	0.1699	0.8847	0.1153	0.8898	0.1102	0.6838	0.3162	0.7118	0.2882	1	1	1	1	1	1
SGPA	SGPA	1	1	1	1	1	1	1	1	1	1	1	1	1	1	1	1	1	1	1	1	1	1	1	1	1	1	1	1	1	1
SGW	SGW	0.9663	0.0337	0.6931	0.3069	0.4972	0.5028	0.6647	0.3353	0.3527	0.6473	0.58	0.42	0.6503	0.3497	0.8301	0.1699	0.8847	0.1153	0.8898	0.1102	0.6838	0.3162	0.7118	0.2882	1	1	1	1	1	1
SGE	SGE	0.9663	0.0337	0.6931	0.3069	0.4972	0.5028	0.6647	0.3353	0.3527	0.6473	0.58	0.42	0.6503	0.3497	0.8301	0.1699	0.8847	0.1153	0.8898	0.1102	0.6838	0.3162	0.7118	0.2882	1	1	1	1	1	1
[truncated: 13 more columns]

## Sheet: Fish_both
Fish - both seasons
	Domain 1 MPA		1		2		3		4		5		6		7		8		9		10		11		12		13	14	15							US 10 only		1		2		3		4		5		6
	SSMU		APPA	APPA	APW	APW	APDPW	APDPW	APDPE	APDPE	APBSW	APBSW	APBSE	APBSE	APEI	APEI	APE	APE	SOPA	SOPA	SOW	SOW	SONE	SONE	SOSE	SOSE	SGPA	SGW	SGE	BT1	BT2	BT3				SSMU		APPA	APPA	APW	APW	APDPW	APDPW	APDPE	APDPE	APBSW	APBSW	APBSE	APBSE
		PIXEL	APPA	3 + 4A	APW	4A	APDPW	4A	APDPE	4A	APBSW	4A	APBSE	4A	APEI	4A	APE	4A	SOPA	SOISS	SOW	5A	SONE	5A	SOSE	5A	SGPA	SGW	SGE	BT1	BT2	BT3	check				PIXEL	APPA	3 + 4A	APW	4A	APDPW	4A	APDPE	4A	APBSW	4A	APBSE	4A
1	APPA	APPA	0	0	0	0	0	0	0	0	0	0	0	0	0	0	0	0	0	0	0	0	0	0	0	0	0	0	0	0	0	0	0		1	APPA	APPA	0	0	0	0	0	0	0	0	0	0	0	0
	APPA	3+4A	0.9663	0.0337	0	0	0	0	0	0	0	0	0	0	0	0	0	0	0	0	0	0	0	0	0	0	0	0	0	0	0	0	1			APPA	3+4A	0.8567	0.1433	0	0	0	0	0	0	0	0	0	0
2	APW	APW	0	0	0	0	0	0	0	0	0	0	0	0	0	0	0	0	0	0	0	0	0	0	0	0	0	0	0	0	0	0	0		2	APW	APW	0	0	0	0	0	0	0	0	0	0	0	0
	APW	4A	0	0	0.6931	0.3069	0	0	0	0	0	0	0	0	0	0	0	0	0	0	0	0	0	0	0	0	0	0	0	0	0	0	1			APW	4A	0	0	0.3934	0.6066	0	0	0	0	0	0	0	0
3	APDPW	APDPW	0	0	0	0	0	0	0	0	0	0	0	0	0	0	0	0	0	0	0	0	0	0	0	0	0	0	0	0	0	0	0		3	APDPW	APDPW	0	0	0	0	0	0	0	0	0	0	0	0
	APDPW	4A	0	0	0	0	0.4972	0.5028	0	0	0	0	0	0	0	0	0	0	0	0	0	0	0	0	0	0	0	0	0	0	0	0	1			APDPW	4A	0	0	0	0	0.5615	0.4385	0	0	0	0	0	0
4	APDPE	APDPE	0	0	0	0	0	0	0	0	0	0	0	0	0	0	0	0	0	0	0	0	0	0	0	0	0	0	0	0	0	0	0		4	APDPE	APDPE	0	0	0	0	0	0	0	0	0	0	0	0
	APDPE	4A	0	0	0	0	0	0	0.6647	0.3353	0	0	0	0	0	0	0	0	0	0	0	0	0	0	0	0	0	0	0	0	0	0	1			APDPE	4A	0	0	0	0	0	0	0.4091	0.5909	0	0	0	0
5	APBSW	APBSW	0	0	0	0	0	0	0	0	0	0	0	0	0	0	0	0	0	0	0	0	0	0	0	0	0	0	0	0	0	0	0		5	APBSW	APBSW	0	0	0	0	0	0	0	0	0	0	0	0
	APBSW	4A	0	0	0	0	0	0	0	0	0.3527	0.6473	0	0	0	0	0	0	0	0	0	0	0	0	0	0	0	0	0	0	0	0	1			APBSW	4A	0	0	0	0	0	0	0	0	0.2469	0.7531	0	0
6	APBSE	APBSE	0	0	0	0	0	0	0	0	0	0	0	0	0	0	0	0	0	0	0	0	0	0	0	0	0	0	0	0	0	0	0		6	APBSE	APBSE	0	0	0	0	0	0	0	0	0	0	0	0
	APBSE	4A	0	0	0	0	0	0	0	0	0	0	0.58	0.42	0	0	0	0	0	0	0	0	0	0	0	0	0	0	0	0	0	0	1			APBSE	4A	0	0	0	0	0	0	0	0	0	0	0.7765	0.2235
7	APEI	APEI	0	0	0	0	0	0	0	0	0	0	0	0	0	0	0	0	0	0	0	0	0	0	0	0	0	0	0	0	0	0	0		7	APEI	APEI	0	0	0	0	0	0	0	0	0	0	0	0
	APEI	4A	0	0	0	0	0	0	0	0	0	0	0	0	0.6503	0.3497	0	0	0	0	0	0	0	0	0	0	0	0	0	0	0	0	1		8	APE	APE	0	0	0	0	0	0	0	0	0	0	0	0
8	APE	APE	0	0	0	0	0	0	0	0	0	0	0	0	0	0	0	0	0	0	0	0	0	0	0	0	0	0	0	0	0	0	0			APE	4A	0	0	0	0	0	0	0	0	0	0	0	0
	APE	4A	0	0	0	0	0	0	0	0	0	0	0	0	0	0	0.8301	0.1699	0	0	0	0	0	0	0	0	0	0	0	0	0	0	1		9	SOPA	SOPA	0	0	0	0	0	0	0	0	0	0	0	0
9	SOPA	SOPA	0	0	0	0	0	0	0	0	0	0	0	0	0	0	0	0	0	0	0	0	0	0	0	0	0	0	0	0	0	0	0			SOPA	SOISS	0	0	0	0	0	0	0	0	0	0	0	0
	SOPA	SOISS	0	0	0	0	0	0	0	0	0	0	0	0	0	0	0	0	0.8847	0.1153	0	0	0	0	0	0	0	0	0	0	0	0	1		10	SOW	SOW	0	0	0	0	0	0	0	0	0	0	0	0
10	SOW	SOW	0	0	0	0	0	0	0	0	0	0	0	0	0	0	0	0	0	0	0	0	0	0	0	0	0	0	0	0	0	0	0		11	SONE	SONE	0	0	0	0	0	0	0	0	0	0	0	0
	SOW	5A	0	0	0	0	0	0	0	0	0	0	0	0	0	0	0	0	0	0	0.8898	0.1102	0	0	0	0	0	0	0	0	0	0	1		12	SOSE	SOSE	0	0	0	0	0	0	0	0	0	0	0	0
11	SONE	SONE	0	0	0	0	0	0	0	0	0	0	0	0	0	0	0	0	0	0	0	0	0	0	0	0	0	0	0	0	0	0	0		13	SGPA	SGPA	0	0	0	0	0	0	0	0	0	0	0	0
	SONE	5A	0	0	0	0	0	0	0	0	0	0	0	0	0	0	0	0	0	0	0	0	0.6838	0.3162	0	0	0	0	0	0	0	0	1		14	SGW	SGW	0	0	0	0	0	0	0	0	0	0	0	0
12	SOSE	SOSE	0	0	0	0	0	0	0	0	0	0	0	0	0	0	0	0	0	0	0	0	0	0	0	0	0	0	0	0	0	0	0		15	SGE	SGE	0	0	0	0	0	0	0	0	0	0	0	0
	SOSE	5A	0	0	0	0	0	0	0	0	0	0	0	0	0	0	0	0	0	0	0	0	0	0	0.7118	0.2882	0	0	0	0	0	0	1
13	SGPA	SGPA	0	0	0	0	0	0	0	0	0	0	0	0	0	0	0	0	0	0	0	0	0	0	0	0	1	0	0	0	0	0	1
14	SGW	SGW	0	0	0	0	0	0	0	0	0	0	0	0	0	0	0	0	0	0	0	0	0	0	0	0	0	1	0	0	0	0	1
15	SGE	SGE	0	0	0	0	0	0	0	0	0	0	0	0	0	0	0	0	0	0	0	0	0	0	0	0	0	0	1	0	0	0	1
[truncated: 16 more columns]
