# Supplementary material for: What’s the catch? Profiling the benefits and costs associated with marine protected areas and displaced fishing in the Scotia Sea
Source: PLoS One. 2020 Aug 12;15(8):e0237425. doi: 10.1371/journal.pone.0237425 (PMC7423141; doi:10.1371/journal.pone.0237425)
Supplement: S2 Dataset — Values for the parameter vi→j,s, instantaneous rates of krill movement from area i to area j in the ecosystem model, decomposed from original SSMUs to the open and closed areas within each SSMU. (XLSX) [file pone.0237425.s013.xlsx]

## Sheet: D1MPA
ORIGINAL VMATRIX - SEASON 1																				DECOMPOSED VMATRIX - SEASON 1
Name	SSMU.1	SSMU.2	SSMU.3	SSMU.4	SSMU.5	SSMU.6	SSMU.7	SSMU.8	SSMU.9	SSMU.10	SSMU.11	SSMU.12	SSMU.13	SSMU.14	SSMU.15	BT.1	BT.2	BT.3		DIMPA	Area	1.1	1.2	2.1	2.2	3.1	3.2	4.1	4.2	5.1	5.2	6.1	6.2	7.1	7.2	8.1	8.2	9.1	9.2	10.1	10.2	11.1	11.2	12.1	12.2	13	14	15	BT1
Season	1	1	1	1	1	1	1	1	1	1	1	1	1	1	1	1	1	1		1.1	0.9663	0	0	0.0267537	0.0118463	0.00452452	0.00457548	0.00099705	0.00050295	0.00320957	0.00589043	0.008816	0.006384	0.00890911	0.00479089	0	0	0.275761	0.035939	0.00542778	0.00067222	0	0	0.0021354	0.0008646	0.389	0.0137	0.0106	0
SSMU.1	0	0.0386	0.0091	0.0015	0.0091	0.0152	0.0137	0	0.3117	0.0061	0	0.003	0.389	0.0137	0.0106	0	0.0106	0.0852		1.2	0.0337	0	0	0.0267537	0.0118463	0.00452452	0.00457548	0.00099705	0.00050295	0.00320957	0.00589043	0.008816	0.006384	0.00890911	0.00479089	0	0	0.275761	0.035939	0.00542778	0.00067222	0	0	0.0021354	0.0008646	0.389	0.0137	0.0106	0
SSMU.2	0.077	0	0	0	0.0187	0	0	0	0.3254	0	0	0	0.2754	0	0	0	0	0		2.1	0.6931	0.0744051	0.0025949	0	0	0	0	0	0	0.00659549	0.0121045	0	0	0	0	0	0	0.287881	0.0375186	0	0	0	0	0	0	0.2754	0	0	0
SSMU.3	0	0	0	0	0	0	0	0	0	0	0	0	1.1896	0	0	0	0	0.2451		2.2	0.3069	0.0744051	0.0025949	0	0	0	0	0	0	0.00659549	0.0121045	0	0	0	0	0	0	0.287881	0.0375186	0	0	0	0	0	0	0.2754	0	0	0
SSMU.4	0	0	0	0	0	0	0.0445	0	0	0	0	0	0.3023	0	0	0	0	1.1896		3.1	0.4972	0	0	0	0	0	0	0	0	0	0	0	0	0	0	0	0	0	0	0	0	0	0	0	0	1.1896	0	0	0
SSMU.5	0	0.0328	0.0328	0	0	0.0328	0	0	0.0328	0	0	0	0.9491	0	0	0	0	0.2151		3.2	0.5028	0	0	0	0	0	0	0	0	0	0	0	0	0	0	0	0	0	0	0	0	0	0	0	0	1.1896	0	0	0
SSMU.6	0.0235	0	0	0	0.0235	0	0	0	0.0235	0	0	0	0.1503	0	0	0	0	0.7655		4.1	0.6647	0	0	0	0	0	0	0	0	0	0	0	0	0.0289383	0.0155616	0	0	0	0	0	0	0	0	0	0	0.3023	0	0	0
SSMU.7	0	0	0	0	0	0	0	0	0.2603	0	0	0	0.0645	0	0	0	0	0.9268		4.2	0.3353	0	0	0	0	0	0	0	0	0	0	0	0	0.0289383	0.0155616	0	0	0	0	0	0	0	0	0	0	0.3023	0	0	0
SSMU.8	0.0861	0	0	0	0	0.0529	0.0421	0	0.1803	0.0314	0	0	0.0104	0	0	0	0	0.0421		5.1	0.3527	0	0	0.0227337	0.0100663	0.0163082	0.0164918	0	0	0	0	0.019024	0.013776	0	0	0	0	0.0290182	0.00378184	0	0	0	0	0	0	0.9491	0	0	0
SSMU.9	0.0046	0	0	0	0	0	0	0	0	0.0018	0.0111	0.0055	0.0018	0	0	0	0	1.0109		5.2	0.6473	0	0	0.0227337	0.0100663	0.0163082	0.0164918	0	0	0	0	0.019024	0.013776	0	0	0	0	0.0290182	0.00378184	0	0	0	0	0	0	0.9491	0	0	0
SSMU.10	0	0	0	0	0	0	0	0	2.9957	0	0	0	0.0513	0	0	0	0	0		6.1	0.58	0.0227081	0.00079195	0	0	0	0	0	0	0.00828845	0.0152115	0	0	0	0	0	0	0.0207905	0.00270955	0	0	0	0	0	0	0.1503	0	0	0
SSMU.11	0	0	0	0	0	0	0	0	2.7726	0	0	0	0	0	0	0	0	0		6.2	0.42	0.0227081	0.00079195	0	0	0	0	0	0	0.00828845	0.0152115	0	0	0	0	0	0	0.0207905	0.00270955	0	0	0	0	0	0	0.1503	0	0	0
SSMU.12	0	0	0	0	0	0	0	0	1.6582	0	0.2113	0	0	0	0	0	0	0		7.1	0.6503	0	0	0	0	0	0	0	0	0	0	0	0	0	0	0	0	0.230287	0.0300126	0	0	0	0	0	0	0.0645	0	0	0
SSMU.13	0	0	0	0	0	0	0	0	0	0	0	0	0	0.0097	0.0156	0	0.001	1.5577		7.2	0.3497	0	0	0	0	0	0	0	0	0	0	0	0	0	0	0	0	0.230287	0.0300126	0	0	0	0	0	0	0.0645	0	0	0
SSMU.14	0	0	0	0	0	0	0	0	0	0	0	0	0.0465	0	0.2288	0	0	1.2993		8.1	0.8301	0.0831984	0.00290157	0	0	0	0	0	0	0	0	0.030682	0.022218	0.0273776	0.0147224	0	0	0.159511	0.0207886	0.0279397	0.00346028	0	0	0	0	0.0104	0	0	0
SSMU.15	0	0	0	0	0	0	0	0	0	0	0	0	0.015	0	0	0	0	1.7198		8.2	0.1699	0.0831984	0.00290157	0	0	0	0	0	0	0	0	0.030682	0.022218	0.0273776	0.0147224	0	0	0.159511	0.0207886	0.0279397	0.00346028	0	0	0	0	0.0104	0	0	0
BT.1	0.1287	0.005	0.0028	0.0032	0.0007	0.0025	0.0075	0	0.015	0	0	0	0.0934	0	0	0	0.2262	0		9.1	0.8847	0.00444498	0.00015502	0	0	0	0	0	0	0	0	0	0	0	0	0	0	0	0	0.00160164	0.00019836	0.00759018	0.00350982	0.0039149	0.0015851	0.0018	0	0	0
BT.2	0	0	0	0	0	0	0	0	0.0022	0	0	0	0.2561	0.0274	0.0219	0	0	0		9.2	0.1153	0.00444498	0.00015502	0	0	0	0	0	0	0	0	0	0	0	0	0	0	0	0	0.00160164	0.00019836	0.00759018	0.00350982	0.0039149	0.0015851	0.0018	0	0	0
BT.3	0.1363	0	0	0	0	0	0.0082	0.0555	0.3504	0.0113	0	0	0	0	0	0	0	0		10.1	0.8898	0	0	0	0	0	0	0	0	0	0	0	0	0	0	0	0	2.6503	0.345404	0	0	0	0	0	0	0.0513	0	0	0
																				10.2	0.1102	0	0	0	0	0	0	0	0	0	0	0	0	0	0	0	0	2.6503	0.345404	0	0	0	0	0	0	0.0513	0	0	0
																				11.1	0.6838	0	0	0	0	0	0	0	0	0	0	0	0	0	0	0	0	2.45292	0.319681	0	0	0	0	0	0	0	0	0	0
																				11.2	0.3162	0	0	0	0	0	0	0	0	0	0	0	0	0	0	0	0	2.45292	0.319681	0	0	0	0	0	0	0	0	0	0
																				12.1	0.7118	0	0	0	0	0	0	0	0	0	0	0	0	0	0	0	0	1.46701	0.19119	0	0	0.144487	0.0668131	0	0	0	0	0	0
																				12.2	0.2882	0	0	0	0	0	0	0	0	0	0	0	0	0	0	0	0	1.46701	0.19119	0	0	0.144487	0.0668131	0	0	0	0	0	0
																				13	1	0	0	0	0	0	0	0	0	0	0	0	0	0	0	0	0	0	0	0	0	0	0	0	0	0	0.0097	0.0156	0
																				14	1	0	0	0	0	0	0	0	0	0	0	0	0	0	0	0	0	0	0	0	0	0	0	0	0	0.0465	0	0.2288	0
																				15	1	0	0	0	0	0	0	0	0	0	0	0	0	0	0	0	0	0	0	0	0	0	0	0	0	0.015	0	0	0
																				BT1	1	0.1287	0.1287	0.0034655	0.0015345	0.00139216	0.00140784	0.00212704	0.00107296	0.00024689	0.00045311	0.00145	0.00105	0.00487725	0.00262275	0	0	0.0132705	0.0017295	0	0	0	0	0	0	0.0934	0	0	0
																				BT2	1	0	0	0	0	0	0	0	0	0	0	0	0	0	0	0	0	0.00194634	0.00025366	0	0	0	0	0	0	0.2561	0.0274	0.0219	0
																				BT3	1	0.1363	0.1363	0	0	0	0	0	0	0	0	0	0	0.00533246	0.00286754	0.0460706	0.00942945	0.309999	0.0404011	0.0100547	0.00124526	0	0	0	0	0	0	0	0
ORIGINAL VMATRIX - SEASON 2																				DECOMPOSED VMATRIX - SEASON 1
Name	SSMU.1	SSMU.2	SSMU.3	SSMU.4	SSMU.5	SSMU.6	SSMU.7	SSMU.8	SSMU.9	SSMU.10	SSMU.11	SSMU.12	SSMU.13	SSMU.14	SSMU.15	BT.1	BT.2	BT.3		DIMPA	Area	1.1	1.2	2.1	2.2	3.1	3.2	4.1	4.2	5.1	5.2	6.1	6.2	7.1	7.2	8.1	8.2	9.1	9.2	10.1	10.2	11.1	11.2	12.1	12.2	13	14	15	BT1
Season	2	2	2	2	2	2	2	2	2	2	2	2	2	2	2	2	2	2		1.1	0.9663	0	0	0.0234268	0.0103732	0	0	0	0	0.00483199	0.00886801	0.007946	0.005754	0.0405787	0.0218213	0	0	0.21224	0.0276605	0.00809718	0.00100282	0.0010257	0.0004743	0	0	0.407	0.023	0.0183	0
SSMU.1	0	0.0338	0	0	0.0137	0.0137	0.0624	0	0.2399	0.0091	0.0015	0	0.407	0.023	0.0183	0	0.0261	0		1.2	0.0337	0	0	0.0234268	0.0103732	0	0	0	0	0.00483199	0.00886801	0.007946	0.005754	0.0405787	0.0218213	0	0	0.21224	0.0276605	0.00809718	0.00100282	0.0010257	0.0004743	0	0	0.407	0.023	0.0183	0
SSMU.2	0.0972	0	0	0	0.0377	0	0	0	0.1603	0	0	0	0.4055	0	0	0	0	0		2.1	0.6931	0.0939244	0.00327564	0	0	0	0	0	0	0.0132968	0.0244032	0	0	0	0	0	0	0.141817	0.0184826	0	0	0	0	0	0	0.4055	0	0	0
SSMU.3	0	0	0	0	0.0445	0	0	0	0	0	0	0	2.0369	0	0	0	0	0		2.2	0.3069	0.0939244	0.00327564	0	0	0	0	0	0	0.0132968	0.0244032	0	0	0	0	0	0	0.141817	0.0184826	0	0	0	0	0	0	0.4055	0	0	0
SSMU.4	0	0	0	0	0	0	0.0445	0	0	0	0	0	0.3023	0	0	0	0	0		3.1	0.4972	0	0	0	0	0	0	0	0	0.0156952	0.0288048	0	0	0	0	0	0	0	0	0	0	0	0	0	0	2.0369	0	0	0
SSMU.5	0	0	0.0328	0	0	0.0667	0	0	0.1018	0	0	0	1.4881	0	0	0	0	0		3.2	0.5028	0	0	0	0	0	0	0	0	0.0156952	0.0288048	0	0	0	0	0	0	0	0	0	0	0	0	0	0	2.0369	0	0	0
SSMU.6	0	0	0	0.0235	0.0235	0	0	0	0.0723	0	0	0	0.3272	0	0	0	0	0		4.1	0.6647	0	0	0	0	0	0	0	0	0	0	0	0	0.0289383	0.0155616	0	0	0	0	0	0	0	0	0	0	0.3023	0	0	0
SSMU.7	0.0426	0	0	0	0	0	0	0	0.2336	0	0	0	0.0426	0	0	0	0	0		4.2	0.3353	0	0	0	0	0	0	0	0	0	0	0	0	0.0289383	0.0155616	0	0	0	0	0	0	0	0	0	0	0.3023	0	0	0
SSMU.8	0.0314	0	0	0	0	0.0529	0.0749	0	0.0861	0	0	0	0.0861	0	0	0	0	0.0104		5.1	0.3527	0	0	0	0	0.0163082	0.0164918	0	0	0	0	0.038686	0.028014	0	0	0	0	0.0900625	0.0117375	0	0	0	0	0	0	1.4881	0	0	0
SSMU.9	0.0074	0	0	0	0	0	0	0	0	0.0055	0.0074	0.0092	0.0018	0	0.0055	0	0	0		5.2	0.6473	0	0	0	0	0.0163082	0.0164918	0	0	0	0	0.038686	0.028014	0	0	0	0	0.0900625	0.0117375	0	0	0	0	0	0	1.4881	0	0	0
SSMU.10	0	0	0	0	0	0	0	0	1.8971	0	0	0.0513	0	0	0	0	0	0		6.1	0.58	0	0	0	0	0	0	0.0156205	0.00787955	0.00828845	0.0152115	0	0	0	0	0	0	0.0639638	0.00833619	0	0	0	0	0	0	0.3272	0	0	0
SSMU.11	0	0	0	0	0	0	0	0	11.5129	0	0	0	0	0	0	0	0	0		6.2	0.42	0	0	0	0	0	0	0.0156205	0.00787955	0.00828845	0.0152115	0	0	0	0	0	0	0.0639638	0.00833619	0	0	0	0	0	0	0.3272	0	0	0
SSMU.12	0	0	0	0	0	0	0	0	1.9459	0	0.1001	0	0	0	0	0	0	0		7.1	0.6503	0.0411644	0.00143562	0	0	0	0	0	0	0	0	0	0	0	0	0	0	0.206666	0.0269341	0	0	0	0	0	0	0.0426	0	0	0
SSMU.13	0	0	0	0	0	0	0	0	0	0	0	0	0	0.0039	0.0078	0	0	0		7.2	0.3497	0.0411644	0.00143562	0	0	0	0	0	0	0	0	0	0	0	0	0	0	0.206666	0.0269341	0	0	0	0	0	0	0.0426	0	0	0
SSMU.14	0	0	0	0	0	0	0	0	0	0	0	0	0.0706	0	0.2578	0	0	0		8.1	0.8301	0.0303418	0.00105818	0	0	0	0	0	0	0	0	0.030682	0.022218	0.0487075	0.0261925	0	0	0.0761727	0.00992733	0	0	0	0	0	0	0.0861	0	0	0
SSMU.15	0	0	0	0	0	0	0	0	0	0	0	0	0.0616	0	0	0	0	0		8.2	0.1699	0.0303418	0.00105818	0	0	0	0	0	0	0	0	0.030682	0.022218	0.0487075	0.0261925	0	0	0.0761727	0.00992733	0	0	0	0	0	0	0.0861	0	0	0
BT.1	0.1283	0.0046	0.0028	0.0014	0.0014	0.0007	0.0064	0	0.0111	0	0	0	0.102	0	0	0	0.2262	0		9.1	0.8847	0.00715062	0.00024938	0	0	0	0	0	0	0	0	0	0	0	0	0	0	0	0	0.0048939	0.0006061	0.00506012	0.00233988	0.00654856	0.00265144	0.0018	0	0.0055	0
BT.2	0	0	0	0	0	0	0	0	0.0043	0	0	0	0.2659	0.0219	0.0163	0	0	0		9.2	0.1153	0.00715062	0.00024938	0	0	0	0	0	0	0	0	0	0	0	0	0	0	0	0	0.0048939	0.0006061	0.00506012	0.00233988	0.00654856	0.00265144	0.0018	0	0.0055	0
BT.3	0.1363	0	0	0	0	0	0.03	0.0653	0.4009	0.0051	0	0	0	0	0	0	0	0		10.1	0.8898	0	0	0	0	0	0	0	0	0	0	0	0	0	0	0	0	1.67836	0.218736	0	0	0	0	0.0365153	0.0147847	0	0	0	0
																				10.2	0.1102	0	0	0	0	0	0	0	0	0	0	0	0	0	0	0	0	1.67836	0.218736	0	0	0	0	0.0365153	0.0147847	0	0	0	0
																				11.1	0.6838	0	0	0	0	0	0	0	0	0	0	0	0	0	0	0	0	10.1855	1.32744	0	0	0	0	0	0	0	0	0	0
																				11.2	0.3162	0	0	0	0	0	0	0	0	0	0	0	0	0	0	0	0	10.1855	1.32744	0	0	0	0	0	0	0	0	0	0
																				12.1	0.7118	0	0	0	0	0	0	0	0	0	0	0	0	0	0	0	0	1.72154	0.224362	0	0	0.0684484	0.0316516	0	0	0	0	0	0
																				12.2	0.2882	0	0	0	0	0	0	0	0	0	0	0	0	0	0	0	0	1.72154	0.224362	0	0	0.0684484	0.0316516	0	0	0	0	0	0
																				13	1	0	0	0	0	0	0	0	0	0	0	0	0	0	0	0	0	0	0	0	0	0	0	0	0	0	0.0039	0.0078	0
																				14	1	0	0	0	0	0	0	0	0	0	0	0	0	0	0	0	0	0	0	0	0	0	0	0	0	0.0706	0	0.2578	0
																				15	1	0	0	0	0	0	0	0	0	0	0	0	0	0	0	0	0	0	0	0	0	0	0	0	0	0.0616	0	0	0
																				BT1	1	0.1283	0.1283	0.00318826	0.00141174	0.00139216	0.00140784	0.00093058	0.00046942	0.00049378	0.00090622	0.000406	0.000294	0.00416192	0.00223808	0	0	0.00982017	0.00127983	0	0	0	0	0	0	0.102	0	0	0
																				BT2	1	0	0	0	0	0	0	0	0	0	0	0	0	0	0	0	0	0.00380421	0.00049579	0	0	0	0	0	0	0.2659	0.0219	0.0163	0
																				BT3	1	0.1363	0.1363	0	0	0	0	0	0	0	0	0	0	0.019509	0.010491	0.0542055	0.0110945	0.354676	0.0462238	0.00453798	0.00056202	0	0	0	0	0	0	0	0
[truncated: 2 more columns]

## Sheet: US10
ORIGINAL VMATRIX - SEASON 1																				SEASON 1
Name	SSMU.1	SSMU.2	SSMU.3	SSMU.4	SSMU.5	SSMU.6	SSMU.7	SSMU.8	SSMU.9	SSMU.10	SSMU.11	SSMU.12	SSMU.13	SSMU.14	SSMU.15	BT.1	BT.2	BT.3		US10	Area	1.1	1.2	2.1	2.2	3.1	3.2	4.1	4.2	5.1	5.2	6.1	6.2	7	8.1	8.2	9.1	9.2	10.1	10.2	11.1	11.2	12.1	12.2	13	14	15	BT1	BT2
Season	1	1	1	1	1	1	1	1	1	1	1	1	1	1	1	1	1	1		1.1	0.8567	0	0	0.0151852	0.0234148	0.00510965	0.00399035	0.00061365	0.00088635	0.00224679	0.00685321	0.0118028	0.0033972	0.0137	0	0	0.275761	0.035939	0.00542778	0.00067222	0	0	0.0021354	0.0008646	0.389	0.0137	0.0106	0	0.0106
SSMU.1	0	0.0386	0.0091	0.0015	0.0091	0.0152	0.0137	0	0.3117	0.0061	0	0.003	0.389	0.0137	0.0106	0	0.0106	0.0852		1.2	0.1433	0	0	0.0151852	0.0234148	0.00510965	0.00399035	0.00061365	0.00088635	0.00224679	0.00685321	0.0118028	0.0033972	0.0137	0	0	0.275761	0.035939	0.00542778	0.00067222	0	0	0.0021354	0.0008646	0.389	0.0137	0.0106	0	0.0106
SSMU.2	0.077	0	0	0	0.0187	0	0	0	0.3254	0	0	0	0.2754	0	0	0	0	0		2.1	0.3934	0.0659659	0.0110341	0	0	0	0	0	0	0.00461703	0.014083	0	0	0	0	0	0.287881	0.0375186	0	0	0	0	0	0	0.2754	0	0	0	0
SSMU.3	0	0	0	0	0	0	0	0	0	0	0	0	1.1896	0	0	0	0	0.2451		2.2	0.6066	0.0659659	0.0110341	0	0	0	0	0	0	0.00461703	0.014083	0	0	0	0	0	0.287881	0.0375186	0	0	0	0	0	0	0.2754	0	0	0	0
SSMU.4	0	0	0	0	0	0	0.0445	0	0	0	0	0	0.3023	0	0	0	0	1.1896		3.1	0.5615	0	0	0	0	0	0	0	0	0	0	0	0	0	0	0	0	0	0	0	0	0	0	0	1.1896	0	0	0	0
SSMU.5	0	0.0328	0.0328	0	0	0.0328	0	0	0.0328	0	0	0	0.9491	0	0	0	0	0.2151		3.2	0.4385	0	0	0	0	0	0	0	0	0	0	0	0	0	0	0	0	0	0	0	0	0	0	0	1.1896	0	0	0	0
SSMU.6	0.0235	0	0	0	0.0235	0	0	0	0.0235	0	0	0	0.1503	0	0	0	0	0.7655		4.1	0.4091	0	0	0	0	0	0	0	0	0	0	0	0	0.0445	0	0	0	0	0	0	0	0	0	0	0.3023	0	0	0	0
SSMU.7	0	0	0	0	0	0	0	0	0.2603	0	0	0	0.0645	0	0	0	0	0.9268		4.2	0.5909	0	0	0	0	0	0	0	0	0	0	0	0	0.0445	0	0	0	0	0	0	0	0	0	0	0.3023	0	0	0	0
SSMU.8	0.0861	0	0	0	0	0.0529	0.0421	0	0.1803	0.0314	0	0	0.0104	0	0	0	0	0.0421		5.1	0.2469	0	0	0.0129035	0.0198965	0.0184172	0.0143828	0	0	0	0	0.0254692	0.0073308	0	0	0	0.0290182	0.00378184	0	0	0	0	0	0	0.9491	0	0	0	0
SSMU.9	0.0046	0	0	0	0	0	0	0	0	0.0018	0.0111	0.0055	0.0018	0	0	0	0	1.0109		5.2	0.7531	0	0	0.0129035	0.0198965	0.0184172	0.0143828	0	0	0	0	0.0254692	0.0073308	0	0	0	0.0290182	0.00378184	0	0	0	0	0	0	0.9491	0	0	0	0
SSMU.10	0	0	0	0	0	0	0	0	2.9957	0	0	0	0.0513	0	0	0	0	0		6.1	0.7765	0.0201324	0.00336755	0	0	0	0	0	0	0.00580215	0.0176979	0	0	0	0	0	0.0207905	0.00270955	0	0	0	0	0	0	0.1503	0	0	0	0
SSMU.11	0	0	0	0	0	0	0	0	2.7726	0	0	0	0	0	0	0	0	0		6.2	0.2235	0.0201324	0.00336755	0	0	0	0	0	0	0.00580215	0.0176979	0	0	0	0	0	0.0207905	0.00270955	0	0	0	0	0	0	0.1503	0	0	0	0
SSMU.12	0	0	0	0	0	0	0	0	1.6582	0	0.2113	0	0	0	0	0	0	0		7	1	0	0	0	0	0	0	0	0	0	0	0	0	0	0	0	0.230287	0.0300126	0	0	0	0	0	0	0.0645	0	0	0	0
SSMU.13	0	0	0	0	0	0	0	0	0	0	0	0	0	0.0097	0.0156	0	0.001	1.5577		8.1	0.991794	0.0737619	0.0123381	0	0	0	0	0	0	0	0	0.0410768	0.0118232	0.0421	0	0	0.159511	0.0207886	0.0279397	0.00346028	0	0	0	0	0.0104	0	0	0	0
SSMU.14	0	0	0	0	0	0	0	0	0	0	0	0	0.0465	0	0.2288	0	0	1.2993		8.2	0.00820589	0.0737619	0.0123381	0	0	0	0	0	0	0	0	0.0410768	0.0118232	0.0421	0	0	0.159511	0.0207886	0.0279397	0.00346028	0	0	0	0	0.0104	0	0	0	0
SSMU.15	0	0	0	0	0	0	0	0	0	0	0	0	0.015	0	0	0	0	1.7198		9.1	0.8847	0.00394082	0.00065918	0	0	0	0	0	0	0	0	0	0	0	0	0	0	0	0.00160164	0.00019836	0.00759018	0.00350982	0.0039149	0.0015851	0.0018	0	0	0	0
BT.1	0.1287	0.005	0.0028	0.0032	0.0007	0.0025	0.0075	0	0.015	0	0	0	0.0934	0	0	0	0.2262	0		9.2	0.1153	0.00394082	0.00065918	0	0	0	0	0	0	0	0	0	0	0	0	0	0	0	0.00160164	0.00019836	0.00759018	0.00350982	0.0039149	0.0015851	0.0018	0	0	0	0
BT.2	0	0	0	0	0	0	0	0	0.0022	0	0	0	0.2561	0.0274	0.0219	0	0	0		10.1	0.8898	0	0	0	0	0	0	0	0	0	0	0	0	0	0	0	2.6503	0.345404	0	0	0	0	0	0	0.0513	0	0	0	0
BT.3	0.1363	0	0	0	0	0	0.0082	0.0555	0.3504	0.0113	0	0	0	0	0	0	0	0		10.2	0.1102	0	0	0	0	0	0	0	0	0	0	0	0	0	0	0	2.6503	0.345404	0	0	0	0	0	0	0.0513	0	0	0	0
																				11.1	0.6838	0	0	0	0	0	0	0	0	0	0	0	0	0	0	0	2.45292	0.319681	0	0	0	0	0	0	0	0	0	0	0
																				11.2	0.3162	0	0	0	0	0	0	0	0	0	0	0	0	0	0	0	2.45292	0.319681	0	0	0	0	0	0	0	0	0	0	0
																				12.1	0.7118	0	0	0	0	0	0	0	0	0	0	0	0	0	0	0	1.46701	0.19119	0	0	0.144487	0.0668131	0	0	0	0	0	0	0
																				12.2	0.2882	0	0	0	0	0	0	0	0	0	0	0	0	0	0	0	1.46701	0.19119	0	0	0.144487	0.0668131	0	0	0	0	0	0	0
																				13	1	0	0	0	0	0	0	0	0	0	0	0	0	0	0	0	0	0	0	0	0	0	0	0	0	0.0097	0.0156	0	0.001
																				14	1	0	0	0	0	0	0	0	0	0	0	0	0	0	0	0	0	0	0	0	0	0	0	0	0.0465	0	0.2288	0	0
																				15	1	0	0	0	0	0	0	0	0	0	0	0	0	0	0	0	0	0	0	0	0	0	0	0	0.015	0	0	0	0
																				BT1	1	0.1287	0.1287	0.001967	0.003033	0.0015722	0.0012278	0.00130912	0.00189088	0.00017283	0.00052717	0.00194125	0.00055875	0.0075	0	0	0.0132705	0.0017295	0	0	0	0	0	0	0.0934	0	0	0	0.2262
																				BT2	1	0	0	0	0	0	0	0	0	0	0	0	0	0	0	0	0.00194634	0.00025366	0	0	0	0	0	0	0.2561	0.0274	0.0219	0	0
																				BT3	1	0.1363	0.1363	0	0	0	0	0	0	0	0	0	0	0.0082	0.0550446	0.000455427	0.309999	0.0404011	0.0100547	0.00124526	0	0	0	0	0	0	0	0	0
ORIGINAL VMATRIX - SESASON 2																				SEASON 1
Name	SSMU.1	SSMU.2	SSMU.3	SSMU.4	SSMU.5	SSMU.6	SSMU.7	SSMU.8	SSMU.9	SSMU.10	SSMU.11	SSMU.12	SSMU.13	SSMU.14	SSMU.15	BT.1	BT.2	BT.3		US10	Area	1.1	1.2	2.1	2.2	3.1	3.2	4.1	4.2	5.1	5.2	6.1	6.2	7	8.1	8.2	9.1	9.2	10.1	10.2	11.1	11.2	12.1	12.2	13	14	15	BT1	BT2
Season	2	2	2	2	2	2	2	2	2	2	2	2	2	2	2	2	2	2		1.1	0.8567	0	0	0.0132969	0.0205031	0	0	0	0	0.00338253	0.0103175	0.010638	0.00306195	0.0624	0	0	0.21224	0.0276605	0.00809718	0.00100282	0.0010257	0.0004743	0	0	0.407	0.023	0.0183	0	0.0261
SSMU.1	0	0.0338	0	0	0.0137	0.0137	0.0624	0	0.2399	0.0091	0.0015	0	0.407	0.023	0.0183	0	0.0261	0		1.2	0.1433	0	0	0.0132969	0.0205031	0	0	0	0	0.00338253	0.0103175	0.010638	0.00306195	0.0624	0	0	0.21224	0.0276605	0.00809718	0.00100282	0.0010257	0.0004743	0	0	0.407	0.023	0.0183	0	0.0261
SSMU.2	0.0972	0	0	0	0.0377	0	0	0	0.1603	0	0	0	0.4055	0	0	0	0	0		2.1	0.3934	0.0832712	0.0139288	0	0	0	0	0	0	0.00930813	0.0283919	0	0	0	0	0	0.141817	0.0184826	0	0	0	0	0	0	0.4055	0	0	0	0
SSMU.3	0	0	0	0	0.0445	0	0	0	0	0	0	0	2.0369	0	0	0	0	0		2.2	0.6066	0.0832712	0.0139288	0	0	0	0	0	0	0.00930813	0.0283919	0	0	0	0	0	0.141817	0.0184826	0	0	0	0	0	0	0.4055	0	0	0	0
SSMU.4	0	0	0	0	0	0	0.0445	0	0	0	0	0	0.3023	0	0	0	0	0		3.1	0.5615	0	0	0	0	0	0	0	0	0.010987	0.0335129	0	0	0	0	0	0	0	0	0	0	0	0	0	2.0369	0	0	0	0
SSMU.5	0	0	0.0328	0	0	0.0667	0	0	0.1018	0	0	0	1.4881	0	0	0	0	0		3.2	0.4385	0	0	0	0	0	0	0	0	0.010987	0.0335129	0	0	0	0	0	0	0	0	0	0	0	0	0	2.0369	0	0	0	0
SSMU.6	0	0	0	0.0235	0.0235	0	0	0	0.0723	0	0	0	0.3272	0	0	0	0	0		4.1	0.4091	0	0	0	0	0	0	0	0	0	0	0	0	0.0445	0	0	0	0	0	0	0	0	0	0	0.3023	0	0	0	0
SSMU.7	0.0426	0	0	0	0	0	0	0	0.2336	0	0	0	0.0426	0	0	0	0	0		4.2	0.5909	0	0	0	0	0	0	0	0	0	0	0	0	0.0445	0	0	0	0	0	0	0	0	0	0	0.3023	0	0	0	0
SSMU.8	0.0314	0	0	0	0	0.0529	0.0749	0	0.0861	0	0	0	0.0861	0	0	0	0	0.0104		5.1	0.2469	0	0	0	0	0.0184172	0.0143828	0	0	0	0	0.0517925	0.0149074	0	0	0	0.0900625	0.0117375	0	0	0	0	0	0	1.4881	0	0	0	0
SSMU.9	0.0074	0	0	0	0	0	0	0	0	0.0055	0.0074	0.0092	0.0018	0	0.0055	0	0	0		5.2	0.7531	0	0	0	0	0.0184172	0.0143828	0	0	0	0	0.0517925	0.0149074	0	0	0	0.0900625	0.0117375	0	0	0	0	0	0	1.4881	0	0	0	0
SSMU.10	0	0	0	0	0	0	0	0	1.8971	0	0	0.0513	0	0	0	0	0	0		6.1	0.7765	0	0	0	0	0	0	0.00961385	0.0138861	0.00580215	0.0176979	0	0	0	0	0	0.0639638	0.00833619	0	0	0	0	0	0	0.3272	0	0	0	0
SSMU.11	0	0	0	0	0	0	0	0	11.5129	0	0	0	0	0	0	0	0	0		6.2	0.2235	0	0	0	0	0	0	0.00961385	0.0138861	0.00580215	0.0176979	0	0	0	0	0	0.0639638	0.00833619	0	0	0	0	0	0	0.3272	0	0	0	0
SSMU.12	0	0	0	0	0	0	0	0	1.9459	0	0.1001	0	0	0	0	0	0	0		7	1	0.0364954	0.00610458	0	0	0	0	0	0	0	0	0	0	0	0	0	0.206666	0.0269341	0	0	0	0	0	0	0.0426	0	0	0	0
SSMU.13	0	0	0	0	0	0	0	0	0	0	0	0	0	0.0039	0.0078	0	0	0		8.1	0.991794	0.0269004	0.00449962	0	0	0	0	0	0	0	0	0.0410768	0.0118232	0.0749	0	0	0.0761727	0.00992733	0	0	0	0	0	0	0.0861	0	0	0	0
SSMU.14	0	0	0	0	0	0	0	0	0	0	0	0	0.0706	0	0.2578	0	0	0		8.2	0.00820589	0.0269004	0.00449962	0	0	0	0	0	0	0	0	0.0410768	0.0118232	0.0749	0	0	0.0761727	0.00992733	0	0	0	0	0	0	0.0861	0	0	0	0
SSMU.15	0	0	0	0	0	0	0	0	0	0	0	0	0.0616	0	0	0	0	0		9.1	0.8847	0.00633958	0.00106042	0	0	0	0	0	0	0	0	0	0	0	0	0	0	0	0.0048939	0.0006061	0.00506012	0.00233988	0.00654856	0.00265144	0.0018	0	0.0055	0	0
BT.1	0.1283	0.0046	0.0028	0.0014	0.0014	0.0007	0.0064	0	0.0111	0	0	0	0.102	0	0	0	0.2262	0		9.2	0.1153	0.00633958	0.00106042	0	0	0	0	0	0	0	0	0	0	0	0	0	0	0	0.0048939	0.0006061	0.00506012	0.00233988	0.00654856	0.00265144	0.0018	0	0.0055	0	0
BT.2	0	0	0	0	0	0	0	0	0.0043	0	0	0	0.2659	0.0219	0.0163	0	0	0		10.1	0.8898	0	0	0	0	0	0	0	0	0	0	0	0	0	0	0	1.67836	0.218736	0	0	0	0	0.0365153	0.0147847	0	0	0	0	0
BT.3	0.1363	0	0	0	0	0	0.03	0.0653	0.4009	0.0051	0	0	0	0	0	0	0	0		10.2	0.1102	0	0	0	0	0	0	0	0	0	0	0	0	0	0	0	1.67836	0.218736	0	0	0	0	0.0365153	0.0147847	0	0	0	0	0
																				11.1	0.6838	0	0	0	0	0	0	0	0	0	0	0	0	0	0	0	10.1855	1.32744	0	0	0	0	0	0	0	0	0	0	0
																				11.2	0.3162	0	0	0	0	0	0	0	0	0	0	0	0	0	0	0	10.1855	1.32744	0	0	0	0	0	0	0	0	0	0	0
																				12.1	0.7118	0	0	0	0	0	0	0	0	0	0	0	0	0	0	0	1.72154	0.224362	0	0	0.0684484	0.0316516	0	0	0	0	0	0	0
																				12.2	0.2882	0	0	0	0	0	0	0	0	0	0	0	0	0	0	0	1.72154	0.224362	0	0	0.0684484	0.0316516	0	0	0	0	0	0	0
																				13	1	0	0	0	0	0	0	0	0	0	0	0	0	0	0	0	0	0	0	0	0	0	0	0	0	0.0039	0.0078	0	0
																				14	1	0	0	0	0	0	0	0	0	0	0	0	0	0	0	0	0	0	0	0	0	0	0	0	0.0706	0	0.2578	0	0
																				15	1	0	0	0	0	0	0	0	0	0	0	0	0	0	0	0	0	0	0	0	0	0	0	0	0.0616	0	0	0	0
																				BT1	1	0.1283	0.1283	0.00180964	0.00279036	0.0015722	0.0012278	0.00057274	0.00082726	0.00034566	0.00105434	0.00054355	0.00015645	0.0064	0	0	0.00982017	0.00127983	0	0	0	0	0	0	0.102	0	0	0	0.2262
																				BT2	1	0	0	0	0	0	0	0	0	0	0	0	0	0	0	0	0.00380421	0.00049579	0	0	0	0	0	0	0.2659	0.0219	0.0163	0	0
																				BT3	1	0.1363	0.1363	0	0	0	0	0	0	0	0	0	0	0.03	0.0647642	0.000535845	0.354676	0.0462238	0.00453798	0.00056202	0	0	0	0	0	0	0	0	0
																				BT3	1	0	0	0	0	0	0	0	0	0	0	0	0	0	0	0	0	0	0	0	0	0	0	0	0	0	0	0	0
[truncated: 1 more columns]
